# Supplementary material for: The MHC class I MICA gene is a histocompatibility antigen in kidney transplantation
Source: Nat Med. 2022 Mar 14;28(5):989–98. doi: 10.1038/s41591-022-01725-2 (PMC9117142; doi:10.1038/s41591-022-01725-2)
Supplement: Supplementary file 3 — Statistical source data for graft survival curves. [file 41591_2022_1725_MOESM3_ESM.xlsx]

## Sheet: Fig1A
time	event	MM.MICA.Yes(1).no(0)
0	1	1
0	1	1
0	1	1
0	1	1
0.00273973	1	1
0.00273973	1	0
0.00273973	1	1
0.00273973	1	1
0.00273973	1	1
0.00273973	1	1
0.00273973	1	1
0.00273973	1	1
0.00273973	1	1
0.00547945	1	1
0.00547945	1	1
0.00547945	1	1
0.00547945	1	1
0.00547945	1	1
0.00821918	0	1
0.00821918	1	1
0.00821918	0	1
0.0109589	1	1
0.0109589	1	1
0.0109589	1	1
0.0136986	1	1
0.0136986	1	1
0.0136986	1	1
0.0191781	0	1
0.0219178	1	1
0.0246575	1	1
0.0273973	0	1
0.0273973	1	1
0.030137	1	1
0.0328767	0	1
0.0356164	0	1
0.0356164	1	1
0.0410959	1	1
0.0493151	1	1
0.0493151	0	1
0.0575342	1	1
0.0575342	1	1
0.0684932	1	1
0.0876712	0	1
0.090411	0	1
0.0931507	1	1
0.10411	1	1
0.106849	0	1
0.180822	1	1
0.189041	0	1
0.249315	1	1
0.287671	1	1
0.29863	1	1
0.30137	0	1
0.30411	1	1
0.353425	1	1
0.356164	1	1
0.372603	1	0
0.380822	1	1
0.389041	0	1
0.468493	1	0
0.473973	1	1
0.564384	0	1
0.567123	0	1
0.569863	0	1
0.60274	1	1
0.613699	0	1
0.613699	0	1
0.619178	1	1
0.652055	1	1
0.663014	0	1
0.728767	1	1
0.783562	1	1
0.789041	1	1
0.8	0	1
0.868493	0	1
0.882192	1	1
0.90137	0	1
0.953425	1	1
1.0137	1	1
1.01644	0	1
1.01918	1	1
1.02192	1	1
1.03562	0	1
1.0411	0	1
1.06575	0	1
1.13699	0	1
1.16438	0	1
1.20274	0	1
1.20822	1	1
1.22192	0	1
1.22192	1	1
1.23562	1	1
1.42192	1	1
1.47397	1	1
1.54521	1	1
1.54521	0	1
1.55616	1	1
1.57534	1	1
1.57534	0	1
1.58082	0	1
1.6	0	1
1.60274	0	1
1.65479	0	0
1.66301	1	1
1.77534	1	1
1.77534	0	1
1.79178	0	1
1.80822	1	1
1.80822	0	1
1.84658	0	1
1.86027	0	1
1.88493	0	1
1.90137	1	1
1.91233	1	1
1.94521	0	1
1.94521	0	1
1.95068	1	1
1.99178	1	1
2	1	1
2.03836	1	1
2.06301	1	1
2.10959	1	1
2.17534	1	1
2.22466	1	1
2.24384	0	1
2.24384	0	1
2.26849	1	1
2.35342	1	1
2.43836	1	1
2.43836	0	0
2.46575	1	1
2.52329	1	1
2.55616	1	1
2.58356	1	1
2.67945	0	1
2.68493	0	1
2.70411	0	1
2.72877	0	1
2.73973	1	1
2.75068	0	1
2.7589	1	1
2.77808	0	1
2.90411	0	1
2.91507	1	1
2.92055	1	1
2.92329	0	1
2.95616	1	1
2.96986	1	1
3.01096	0	1
3.02192	1	1
3.02192	0	0
3.03014	0	1
3.0411	1	1
3.04658	0	1
3.05753	0	1
3.05753	0	1
3.06301	0	1
3.06575	0	1
3.06575	0	1
3.06575	0	1
3.06849	0	1
3.07671	0	1
3.08219	0	1
3.08767	0	1
3.09863	0	1
3.10137	0	1
3.10411	0	1
3.10685	1	1
3.11233	1	1
3.11233	0	1
3.12055	0	1
3.12603	1	1
3.13151	0	1
3.13425	0	1
3.14247	0	1
3.15068	0	1
3.15342	0	1
3.15342	0	1
3.15616	0	1
3.1589	0	1
3.16438	0	1
3.18082	0	1
3.18904	0	0
3.2137	0	1
3.2274	0	1
3.24384	0	1
3.24658	0	1
3.25205	0	1
3.26027	0	1
3.26575	0	1
3.26849	0	1
3.27671	0	1
3.28219	0	1
3.28493	0	1
3.28767	0	1
3.29589	0	1
3.29863	0	1
3.29863	0	1
3.30411	1	1
3.30685	0	1
3.31233	0	1
3.32329	0	1
3.34521	1	1
3.35068	0	1
3.35616	0	1
3.38082	0	1
3.38356	0	1
3.3863	1	1
3.39178	0	1
3.39452	0	1
3.4	0	1
3.40822	1	1
3.41096	0	1
3.4137	1	1
3.41918	0	1
3.41918	0	1
3.43288	0	1
3.43836	0	1
3.4411	0	1
3.45479	1	1
3.45479	0	1
3.45753	0	1
3.46575	0	1
3.47945	0	0
3.49041	0	1
3.49315	0	1
3.49863	0	1
3.50137	1	1
3.50959	1	1
3.51507	0	1
3.53425	0	1
3.53425	0	1
3.54521	1	1
3.54795	0	1
3.55616	0	1
3.61644	0	1
3.61644	0	1
3.61918	0	1
3.62466	0	1
3.6274	0	1
3.63014	0	1
3.63836	0	1
3.63836	0	1
3.6411	0	0
3.64658	0	1
3.64658	0	1
3.64932	0	1
3.66301	1	1
3.66849	1	1
3.68219	1	1
3.68767	0	1
3.68767	0	1
3.69041	1	0
3.69589	0	1
3.69589	0	1
3.69589	0	1
3.70137	0	1
3.70137	0	1
3.70685	0	1
3.70959	0	0
3.71781	0	1
3.72329	0	1
3.72603	0	0
3.73151	1	1
3.73699	0	1
3.73699	0	1
3.73699	0	1
3.74521	0	1
3.75342	0	1
3.75342	0	1
3.76164	1	1
3.76164	0	1
3.76438	0	1
3.77808	0	1
3.78082	1	1
3.79452	0	1
3.81644	0	1
3.8274	0	1
3.84384	1	1
3.84658	1	1
3.84658	0	1
3.84658	0	1
3.85479	1	1
3.85479	0	1
3.85753	0	1
3.86575	0	0
3.86575	0	1
3.89863	0	1
3.90411	0	1
3.90685	0	1
3.90959	0	1
3.92055	0	1
3.93425	0	1
3.93699	1	1
3.9726	1	1
3.97534	0	1
3.98356	0	1
3.98904	0	1
3.99178	1	1
3.99452	1	1
4.01918	0	1
4.02466	0	1
4.0274	0	0
4.04384	1	1
4.04658	0	1
4.04932	1	1
4.05753	1	1
4.06027	0	0
4.06575	0	1
4.08767	0	0
4.09041	0	1
4.09315	0	0
4.09589	0	1
4.10685	0	1
4.12603	0	1
4.13425	1	1
4.13425	0	0
4.13973	0	1
4.14247	0	1
4.15068	0	1
4.1589	1	1
4.1589	0	1
4.16164	0	1
4.1863	1	1
4.1863	0	1
4.19178	0	1
4.20548	1	1
4.20548	0	1
4.24384	0	1
4.26027	0	1
4.26301	1	1
4.26575	1	1
4.26849	0	1
4.27123	0	1
4.27671	0	1
4.27945	0	1
4.28493	0	1
4.29589	0	1
4.29863	0	0
4.30411	0	1
4.30685	1	1
4.31233	0	1
4.31233	0	1
4.31781	0	1
4.33151	0	1
4.33699	0	1
4.34247	0	1
4.37534	0	1
4.37808	0	1
4.37808	0	1
4.39726	0	1
4.4137	0	0
4.41644	0	1
4.41644	0	0
4.41644	0	1
4.42466	0	1
4.43288	0	1
4.44658	1	1
4.45205	0	1
4.46301	1	1
4.47397	0	1
4.50137	0	1
4.51507	0	1
4.53699	0	1
4.55342	0	1
4.5589	0	1
4.56712	0	1
4.5726	1	1
4.5726	0	1
4.58082	0	1
4.58904	0	1
4.59452	1	1
4.59452	0	1
4.60548	0	1
4.60822	0	1
4.62466	0	1
4.6274	0	1
4.6274	0	1
4.63836	0	1
4.64658	0	1
4.64932	1	1
4.64932	0	1
4.65205	0	1
4.65479	0	1
4.65479	0	1
4.66575	0	1
4.66575	0	1
4.66849	0	1
4.68219	0	1
4.68219	0	1
4.68767	0	1
4.68767	0	1
4.68767	0	1
4.69589	0	1
4.70137	0	1
4.70685	1	1
4.70959	0	1
4.71233	0	1
4.72329	0	1
4.72877	0	1
4.72877	0	1
4.73425	0	1
4.74247	0	1
4.75068	0	1
4.75342	0	1
4.7589	0	1
4.76164	0	1
4.77534	0	1
4.78356	0	0
4.78356	0	0
4.7863	0	1
4.79178	0	1
4.79726	0	1
4.8	0	0
4.8	0	1
4.80274	0	0
4.81918	0	1
4.82192	0	1
4.83836	0	1
4.84384	0	1
4.85205	0	1
4.85479	0	1
4.86027	0	1
4.86301	0	1
4.86301	0	1
4.86575	0	1
4.86849	1	1
4.87123	0	0
4.87397	0	1
4.88219	0	1
4.89041	0	1
4.91507	0	1
4.91781	0	1
4.92055	0	0
4.92055	0	1
4.92877	1	1
4.94521	1	1
4.95068	0	0
4.95616	0	1
4.96164	0	1
4.97534	0	1
4.98082	0	1
4.98356	1	1
4.9863	0	1
4.9863	0	1
4.98904	1	1
5	0	1
5.02192	0	1
5.02466	1	1
5.03014	1	0
5.03288	0	1
5.04658	0	1
5.04932	0	1
5.05205	0	1
5.05205	0	1
5.05479	0	1
5.06027	0	1
5.06301	0	1
5.07123	0	1
5.07397	0	1
5.07945	0	1
5.07945	0	1
5.08767	0	0
5.08767	0	1
5.09863	0	0
5.10411	1	1
5.10411	0	1
5.10411	1	1
5.10685	1	1
5.11507	0	1
5.11507	0	1
5.13973	0	1
5.13973	0	1
5.15616	0	1
5.1589	0	1
5.17808	0	1
5.17808	0	0
5.1863	0	1
5.19178	0	1
5.19452	0	1
5.2	0	1
5.21096	0	1
5.2411	0	1
5.24384	0	1
5.25205	1	1
5.25205	0	1
5.25753	1	1
5.26027	0	1
5.26027	0	1
5.26301	0	0
5.26575	1	1
5.27397	0	1
5.27397	0	0
5.28493	0	1
5.28767	0	1
5.29863	0	1
5.29863	0	1
5.30137	0	1
5.30685	0	1
5.31781	0	1
5.32055	0	1
5.32329	0	1
5.33151	0	1
5.33425	0	1
5.33699	0	0
5.33973	0	1
5.35616	0	1
5.36438	0	1
5.36712	0	1
5.3726	0	1
5.37534	0	1
5.38356	0	1
5.3863	1	1
5.3863	1	1
5.39178	0	1
5.39452	0	1
5.39452	0	1
5.40822	0	1
5.41096	0	1
5.4137	0	1
5.41644	0	1
5.43836	0	1
5.44932	0	1
5.45205	0	1
5.46027	0	1
5.46027	0	1
5.47123	0	1
5.47397	0	1
5.47671	0	1
5.47945	0	1
5.47945	0	1
5.48493	0	1
5.48767	0	1
5.49863	0	1
5.50959	0	1
5.52055	0	1
5.52329	0	1
5.53973	0	1
5.54521	1	1
5.54795	0	1
5.5589	0	1
5.56438	0	0
5.56438	0	1
5.56712	0	1
5.56986	0	1
5.58082	1	1
5.58082	1	1
5.5863	1	1
5.60548	0	0
5.60548	0	1
5.6137	1	1
5.61644	0	1
5.62192	0	1
5.6274	0	1
5.63014	1	1
5.6411	0	1
5.6411	0	1
5.64384	0	1
5.65205	0	1
5.65753	0	1
5.66301	0	1
5.66575	0	1
5.67945	0	1
5.68219	0	1
5.69315	1	1
5.70137	0	1
5.70411	0	1
5.71507	0	1
5.72055	0	0
5.73151	0	1
5.73425	0	1
5.76438	1	1
5.76986	0	1
5.77534	1	1
5.77534	0	0
5.77808	0	1
5.7863	0	1
5.78904	0	1
5.79452	0	1
5.79452	0	1
5.80274	0	1
5.80548	0	1
5.80822	0	1
5.8137	0	1
5.81644	0	0
5.81918	0	0
5.82466	0	1
5.83288	0	1
5.83562	0	0
5.83562	0	1
5.85479	0	1
5.85479	0	1
5.85753	0	1
5.85753	0	1
5.86849	0	1
5.87397	0	1
5.87397	0	1
5.88219	0	1
5.88219	0	1
5.89315	0	1
5.89863	0	1
5.90137	0	1
5.91507	0	1
5.91507	0	1
5.91781	0	1
5.91781	0	1
5.92055	0	1
5.93151	0	0
5.93973	0	1
5.94795	0	1
5.95068	0	1
5.95068	0	1
5.96438	0	1
5.96986	1	1
5.97808	0	1
5.98356	0	1
5.98904	0	1
5.98904	0	1
5.99726	0	1
5.99726	0	1
6	0	1
6.0137	0	1
6.01644	0	1
6.01918	0	1
6.02466	0	1
6.0274	0	1
6.0274	0	0
6.03562	0	1
6.04932	0	1
6.04932	0	1
6.05753	0	0
6.06301	0	1
6.07945	0	1
6.09589	0	1
6.09863	0	1
6.10411	0	1
6.10411	0	1
6.10411	0	1
6.10685	0	1
6.10959	0	0
6.11781	0	1
6.12329	0	1
6.13151	0	0
6.13425	0	1
6.13425	0	1
6.14521	0	1
6.15068	0	1
6.17534	0	1
6.17808	0	1
6.1863	0	1
6.18904	0	1
6.19452	0	1
6.20274	0	1
6.20274	0	0
6.21096	0	1
6.21096	0	1
6.2137	0	1
6.21644	0	0
6.21918	0	1
6.23288	0	1
6.2411	0	1
6.24384	0	1
6.24658	0	1
6.24658	0	1
6.24658	0	1
6.25205	0	1
6.25205	0	1
6.25479	0	1
6.26027	0	1
6.26575	0	0
6.27397	0	1
6.28219	0	1
6.28219	0	1
6.28767	0	1
6.29589	0	1
6.29589	0	1
6.30411	0	0
6.31507	1	1
6.31781	0	1
6.31781	0	1
6.32603	0	0
6.32877	0	1
6.33699	0	1
6.34247	0	1
6.34247	0	1
6.35068	0	1
6.36164	0	1
6.3726	0	1
6.37534	0	1
6.37808	0	1
6.39178	0	1
6.39178	0	1
6.39452	0	1
6.39726	0	1
6.4	0	1
6.40274	0	1
6.40822	0	1
6.41096	0	1
6.41918	0	0
6.43288	0	1
6.44384	1	0
6.44932	0	1
6.45205	0	1
6.45479	0	1
6.45753	0	1
6.46027	0	1
6.46301	1	1
6.46575	0	1
6.46849	0	1
6.46849	0	1
6.48219	0	0
6.48219	0	1
6.48767	0	0
6.48767	0	1
6.49315	0	1
6.50959	0	1
6.51233	0	1
6.51781	0	1
6.52329	0	0
6.53425	0	1
6.53973	0	1
6.55068	0	1
6.5589	0	1
6.56164	0	1
6.56438	1	1
6.56712	0	1
6.57534	0	1
6.58356	0	1
6.58904	0	1
6.60274	0	1
6.60822	0	1
6.61644	0	1
6.62192	0	1
6.63288	0	1
6.63836	0	1
6.63836	0	1
6.63836	0	1
6.6411	0	1
6.64658	0	1
6.65479	0	1
6.66027	0	1
6.66027	0	1
6.66027	0	1
6.66301	0	1
6.66575	0	1
6.67397	0	1
6.67397	0	1
6.67671	0	1
6.67671	0	1
6.68219	0	1
6.69589	0	1
6.69863	0	1
6.69863	0	1
6.70137	0	1
6.71233	0	1
6.71233	0	1
6.71233	0	1
6.71233	0	0
6.72603	1	1
6.73151	0	1
6.73425	0	1
6.73425	0	1
6.73699	0	1
6.74247	0	1
6.74521	0	1
6.75068	0	1
6.76438	0	1
6.76986	0	1
6.7726	0	1
6.78082	0	1
6.78356	0	1
6.78904	0	1
6.78904	0	1
6.78904	0	1
6.79726	0	1
6.79726	0	1
6.8137	0	1
6.82466	0	1
6.8274	0	1
6.8274	0	1
6.8274	0	1
6.8274	0	1
6.83014	0	1
6.83562	0	1
6.83836	0	1
6.84658	0	1
6.84932	0	1
6.85205	0	1
6.86027	0	1
6.86575	0	1
6.86849	0	1
6.87123	0	1
6.87671	0	1
6.87945	0	1
6.88493	0	1
6.89041	0	1
6.89589	0	1
6.89589	0	1
6.89863	0	1
6.90959	0	1
6.90959	0	1
6.91233	0	1
6.91507	0	1
6.91507	0	0
6.91781	0	1
6.92603	0	0
6.93425	0	1
6.93699	0	0
6.93973	0	1
6.94247	0	1
6.94795	1	1
6.95616	0	1
6.96712	0	1
6.9726	1	1
6.97534	0	1
6.98082	1	1
6.98082	0	0
6.99726	0	1
6.99726	0	1
7.00822	0	1
7.0137	0	1
7.01644	0	1
7.01918	0	1
7.01918	0	0
7.02192	0	1
7.0274	0	1
7.03014	0	0
7.03562	0	1
7.04384	0	0
7.04384	0	1
7.04658	1	1
7.07397	0	1
7.09041	0	1
7.10137	0	1
7.10411	0	1
7.10411	0	1
7.10959	0	1
7.12055	0	1
7.12877	0	1
7.13151	0	1
7.13699	1	1
7.13973	0	1
7.14521	0	1
7.15068	0	1
7.15342	0	1
7.15342	0	1
7.16986	0	1
7.16986	0	1
7.17808	0	1
7.18082	0	1
7.18356	0	1
7.19178	0	1
7.19726	0	1
7.19726	0	1
7.2	0	0
7.20548	0	1
7.20822	0	1
7.20822	0	1
7.21096	1	1
7.2137	0	1
7.21644	0	1
7.23836	0	1
7.25205	0	1
7.25205	0	1
7.25479	0	1
7.26027	0	1
7.27671	0	1
7.28219	0	1
7.28219	0	1
7.28767	0	1
7.29315	0	1
7.30959	0	1
7.31507	0	1
7.31781	0	1
7.32603	0	1
7.33699	0	1
7.33973	0	1
7.34795	1	1
7.34795	0	1
7.35616	0	1
7.36986	0	1
7.38082	0	1
7.3863	0	1
7.39178	0	1
7.39178	0	1
7.40548	0	1
7.40822	0	1
7.40822	1	1
7.4137	0	1
7.4137	0	1
7.4274	0	1
7.4274	0	1
7.43014	0	1
7.43288	0	1
7.43836	0	1
7.46849	0	1
7.47123	0	1
7.47671	0	1
7.48219	0	1
7.48767	0	0
7.49041	0	1
7.49863	0	1
7.50137	0	1
7.50959	0	1
7.51781	0	1
7.52329	0	0
7.52329	0	1
7.52603	0	1
7.53425	0	1
7.53699	0	1
7.53973	0	1
7.54247	0	1
7.54247	0	1
7.54521	1	1
7.56164	0	1
7.56164	0	1
7.56712	1	1
7.57808	0	0
7.58082	0	1
7.58082	0	1
7.59452	0	1
7.6	0	0
7.60548	0	1
7.61096	0	1
7.6137	0	1
7.61644	0	1
7.61644	0	0
7.6274	0	1
7.63014	1	1
7.63288	0	1
7.63562	0	1
7.63836	0	1
7.64932	0	0
7.66849	0	1
7.67123	0	1
7.67123	0	0
7.67123	0	1
7.67671	0	1
7.68493	1	0
7.68493	0	1
7.69589	0	1
7.70411	0	0
7.70411	0	1
7.71507	0	0
7.71507	0	1
7.72055	0	1
7.72603	0	0
7.73425	0	1
7.73425	0	1
7.73973	0	1
7.74247	0	1
7.74521	0	1
7.76164	0	1
7.77534	0	1
7.78356	0	1
7.78356	0	1
7.79178	0	1
7.79452	0	1
7.8137	0	1
7.8137	0	1
7.81918	0	1
7.82466	0	1
7.8274	0	1
7.83288	0	1
7.83836	0	1
7.85205	1	0
7.85205	0	1
7.85205	0	1
7.86849	0	0
7.87397	0	1
7.87397	0	1
7.87671	0	1
7.87671	0	1
7.89315	0	1
7.89589	0	1
7.89589	0	1
7.89863	0	1
7.90411	0	1
7.90685	0	1
7.90685	0	1
7.91507	0	1
7.92055	0	1
7.92055	0	1
7.92603	0	0
7.93151	0	1
7.93425	0	1
7.93699	0	0
7.93699	0	1
7.93973	0	1
7.94795	0	1
7.94795	0	1
7.95068	0	1
7.96164	0	1
7.96438	0	1
7.96986	0	1
7.98082	0	0
7.98356	0	1
7.9863	1	1
7.98904	0	0
7.99726	0	1
8.00274	0	1
8.00822	1	1
8.01096	0	1
8.0137	0	1
8.01644	0	1
8.0274	0	1
8.0274	0	1
8.03014	0	1
8.03562	0	1
8.03836	0	1
8.0411	0	1
8.0411	0	1
8.05479	0	1
8.05753	0	1
8.07123	0	1
8.07945	0	1
8.08767	0	1
8.09589	0	1
8.09589	0	1
8.09589	0	1
8.10685	0	1
8.11507	0	1
8.12055	0	1
8.12055	0	1
8.12603	0	1
8.12603	0	1
8.13151	0	0
8.13151	0	1
8.13151	0	1
8.13425	0	1
8.13973	0	1
8.13973	0	1
8.15068	0	0
8.17534	0	1
8.20274	0	1
8.20822	0	1
8.20822	0	0
8.20822	0	1
8.21096	0	1
8.22192	0	1
8.23014	0	1
8.23288	0	1
8.23288	0	1
8.24658	0	1
8.24932	1	1
8.24932	0	1
8.24932	0	1
8.25753	0	1
8.25753	0	1
8.27123	0	1
8.28493	0	1
8.28493	0	1
8.29041	0	1
8.29589	0	1
8.29589	0	1
8.30137	0	0
8.30411	0	1
8.30959	0	1
8.31233	0	1
8.32055	0	1
8.33973	0	1
8.34247	0	1
8.36164	0	1
8.39726	0	1
8.40822	0	1
8.40822	0	1
8.41096	0	1
8.4137	0	1
8.4137	0	1
8.41918	0	1
8.42466	0	1
8.43288	0	1
8.44932	0	1
8.46027	0	0
8.46027	0	1
8.46849	0	1
8.46849	0	1
8.46849	0	1
8.47945	0	1
8.47945	0	1
8.52603	0	1
8.52603	0	1
8.53151	0	1
8.53425	0	1
8.53973	0	1
8.54795	0	1
8.55342	0	1
8.5589	0	1
8.56164	0	1
8.5726	0	1
8.58904	0	1
8.58904	0	1
8.59726	0	1
8.60274	0	1
8.60274	0	1
8.60548	0	0
8.60548	0	1
8.6274	0	1
8.63014	0	1
8.63014	0	1
8.65753	0	0
8.66575	0	1
8.66849	0	1
8.67671	1	1
8.67945	0	1
8.69315	0	1
8.71233	0	1
8.73151	0	1
8.73151	0	1
8.73973	0	1
8.77534	1	1
8.77808	0	1
8.78082	0	1
8.78356	0	1
8.78904	0	1
8.78904	0	1
8.78904	0	0
8.8	0	1
8.80274	0	1
8.8137	0	1
8.8137	0	1
8.82466	0	1
8.85753	0	1
8.85753	0	1
8.86301	0	1
8.86575	0	1
8.86575	0	1
8.87397	0	1
8.88219	0	1
8.90411	0	1
8.91507	0	1
8.91781	0	1
8.92877	0	1
8.93973	0	1
8.93973	0	1
8.94247	0	0
8.94247	0	1
8.94521	0	1
8.94521	0	1
8.95616	0	1
8.96164	0	1
8.9726	0	1
8.98082	0	1
9.00548	0	1
9.04384	0	1
9.05479	0	1
9.06301	0	1
9.06301	0	1
9.06849	0	0
9.07397	0	1
9.08219	0	1
9.09315	0	0
9.10685	0	1
9.11507	0	1
9.15342	0	1
9.17808	0	1
9.20274	0	1
9.20548	0	1
9.20548	0	1
9.22192	0	1
9.22192	0	1
9.23562	0	1
9.23562	0	1
9.23836	0	1
9.2411	0	1
9.24658	0	1
9.26301	0	1
9.26849	0	1
9.28219	0	1
9.28767	0	1
9.29589	0	1
9.29589	0	1
9.29863	0	1
9.30959	0	1
9.31507	0	1
9.31781	0	1
9.32877	0	1
9.34795	0	1
9.36438	0	1
9.36712	0	1
9.36712	0	1
9.3726	0	1
9.3863	0	1
9.3863	0	1
9.39726	0	1
9.40274	0	1
9.40274	0	1
9.40822	0	1
9.40822	0	1
9.41918	0	1
9.43288	0	1
9.43562	0	1
9.44384	0	1
9.44384	0	1
9.44658	0	1
9.44932	0	1
9.45205	0	1
9.45753	0	1
9.46027	0	1
9.46575	0	1
9.50137	0	1
9.53151	0	1
9.53425	0	1
9.53699	0	0
9.57534	0	1
9.57534	0	1
9.57808	0	1
9.58356	0	1
9.6	0	1
9.61918	0	1
9.63288	0	1
9.65205	0	1
9.67123	0	1
9.69041	0	1
9.69315	0	1
9.69863	0	1
9.71507	0	1
9.71507	0	1
9.72055	0	0
9.72603	0	1
9.73699	0	1
9.73973	0	1
9.74521	0	1
9.76712	0	1
9.7726	0	1
9.78356	0	1
9.85205	0	1
9.85205	0	0
9.85479	1	1
9.86027	0	1
9.88219	0	1
9.90411	0	1
9.91781	0	1
9.91781	0	0
9.93425	1	1
9.95068	0	1
9.96164	0	1
9.99452	0	1
9.99726	0	1
10.0082	0	1
10.011	0	1
10.0192	0	1
10.0219	1	1
10.0301	0	0
10.0329	0	1
10.0521	0	0
10.063	0	1
10.063	0	1
10.0849	0	1
10.0904	0	1
10.0986	0	1
10.1123	0	1
10.1123	0	1
10.1315	0	1
10.1699	0	1
10.1726	0	1
10.1753	0	1
10.1781	0	1
10.1836	0	1
10.189	0	0
10.2082	0	1
10.2137	0	1
10.2219	0	1
10.2219	0	1
10.2356	0	1
10.2658	0	1
10.3123	0	1
10.3452	1	1
10.4575	0	1
10.463	0	1
10.5068	0	1
10.5096	0	1
10.5096	0	1
10.5123	0	1
10.5616	0	1
10.5836	0	1
10.589	0	1
10.5918	0	0
10.6411	0	1
10.6438	0	1
10.6822	0	1
10.7014	0	0
10.7041	0	1
10.7863	0	1
10.8055	0	0
10.8164	0	1
10.8438	0	1
10.8466	0	1
10.9699	1	1
11.0274	0	1
11.0466	0	1
11.0822	0	0
11.0932	0	1
11.0959	1	1
11.0959	0	1
11.1041	0	1
11.1616	0	1
11.2082	0	1
11.2301	0	1
11.2329	0	1
11.2438	0	1
11.2795	0	1
11.3014	0	1
11.3041	0	1
11.3151	0	0
11.3945	0	1
11.4	0	1
11.4411	0	1
11.4493	0	1
11.4767	0	1
11.5068	0	1
11.5123	0	1
11.5178	0	1
11.5205	0	1
11.5973	0	1
11.6247	0	1
11.6301	0	1
11.6411	0	1
11.6466	0	1
11.6658	0	1
11.6795	0	0
11.6932	0	0
11.7041	1	1
11.7151	0	1
11.726	0	0
11.7397	0	1
11.7562	0	1
11.7945	0	1
11.8	0	1
11.8712	0	1
11.874	0	0
11.9123	0	1
11.9178	0	1
11.9397	0	1
11.9479	0	1
11.9507	0	1
11.9781	0	0
12.0027	0	1
12.1315	0	1
12.1534	0	1
12.2247	0	0
12.263	0	0
12.2986	0	1
12.3151	0	1
12.3151	0	1
12.326	0	1
12.337	0	1
12.3589	0	1
12.5151	0	1
12.5973	0	1
12.6192	0	1
12.6438	0	1
12.6438	0	1
12.6521	0	1
12.7918	0	1
12.926	0	1

## Sheet: Fig1B
time	event	MM.MICA
0	1	1
0	1	1
0	1	1
0	1	1
0.00273973	1	2
0.00273973	1	0
0.00273973	1	2
0.00273973	1	1
0.00273973	1	1
0.00273973	1	1
0.00273973	1	1
0.00273973	1	2
0.00273973	1	1
0.00547945	1	1
0.00547945	1	2
0.00547945	1	1
0.00547945	1	1
0.00547945	1	2
0.00821918	0	2
0.00821918	1	1
0.00821918	0	1
0.0109589	1	1
0.0109589	1	2
0.0109589	1	2
0.0136986	1	1
0.0136986	1	2
0.0136986	1	2
0.0191781	0	2
0.0219178	1	1
0.0246575	1	1
0.0273973	0	1
0.0273973	1	2
0.030137	1	1
0.0328767	0	2
0.0356164	0	2
0.0356164	1	2
0.0410959	1	2
0.0493151	1	2
0.0493151	0	1
0.0575342	1	1
0.0575342	1	1
0.0684932	1	2
0.0876712	0	1
0.090411	0	2
0.0931507	1	2
0.10411	1	1
0.106849	0	1
0.180822	1	2
0.189041	0	2
0.249315	1	1
0.287671	1	1
0.29863	1	2
0.30137	0	1
0.30411	1	2
0.353425	1	1
0.356164	1	2
0.372603	1	0
0.380822	1	2
0.389041	0	2
0.468493	1	0
0.473973	1	2
0.564384	0	1
0.567123	0	2
0.569863	0	1
0.60274	1	2
0.613699	0	2
0.613699	0	1
0.619178	1	2
0.652055	1	2
0.663014	0	2
0.728767	1	2
0.783562	1	1
0.789041	1	2
0.8	0	1
0.868493	0	1
0.882192	1	1
0.90137	0	2
0.953425	1	1
1.0137	1	1
1.01644	0	2
1.01918	1	2
1.02192	1	2
1.03562	0	2
1.0411	0	2
1.06575	0	1
1.13699	0	1
1.16438	0	1
1.20274	0	1
1.20822	1	2
1.22192	0	1
1.22192	1	2
1.23562	1	2
1.42192	1	1
1.47397	1	1
1.54521	1	2
1.54521	0	1
1.55616	1	2
1.57534	1	2
1.57534	0	2
1.58082	0	2
1.6	0	1
1.60274	0	1
1.65479	0	0
1.66301	1	2
1.77534	1	1
1.77534	0	2
1.79178	0	2
1.80822	1	1
1.80822	0	1
1.84658	0	1
1.86027	0	2
1.88493	0	2
1.90137	1	2
1.91233	1	2
1.94521	0	2
1.94521	0	2
1.95068	1	1
1.99178	1	1
2	1	1
2.03836	1	2
2.06301	1	1
2.10959	1	1
2.17534	1	2
2.22466	1	1
2.24384	0	1
2.24384	0	1
2.26849	1	1
2.35342	1	1
2.43836	1	2
2.43836	0	0
2.46575	1	2
2.52329	1	1
2.55616	1	2
2.58356	1	2
2.67945	0	1
2.68493	0	1
2.70411	0	1
2.72877	0	2
2.73973	1	2
2.75068	0	2
2.7589	1	2
2.77808	0	1
2.90411	0	1
2.91507	1	1
2.92055	1	1
2.92329	0	2
2.95616	1	2
2.96986	1	2
3.01096	0	1
3.02192	1	2
3.02192	0	0
3.03014	0	1
3.0411	1	2
3.04658	0	2
3.05753	0	2
3.05753	0	1
3.06301	0	1
3.06575	0	1
3.06575	0	2
3.06575	0	2
3.06849	0	1
3.07671	0	2
3.08219	0	1
3.08767	0	1
3.09863	0	2
3.10137	0	2
3.10411	0	2
3.10685	1	1
3.11233	1	1
3.11233	0	2
3.12055	0	2
3.12603	1	1
3.13151	0	2
3.13425	0	1
3.14247	0	1
3.15068	0	2
3.15342	0	1
3.15342	0	2
3.15616	0	2
3.1589	0	1
3.16438	0	1
3.18082	0	1
3.18904	0	0
3.2137	0	1
3.2274	0	1
3.24384	0	2
3.24658	0	2
3.25205	0	1
3.26027	0	2
3.26575	0	1
3.26849	0	1
3.27671	0	1
3.28219	0	1
3.28493	0	2
3.28767	0	1
3.29589	0	1
3.29863	0	2
3.29863	0	2
3.30411	1	1
3.30685	0	2
3.31233	0	2
3.32329	0	2
3.34521	1	2
3.35068	0	2
3.35616	0	2
3.38082	0	2
3.38356	0	1
3.3863	1	2
3.39178	0	1
3.39452	0	1
3.4	0	1
3.40822	1	1
3.41096	0	1
3.4137	1	1
3.41918	0	2
3.41918	0	2
3.43288	0	1
3.43836	0	1
3.4411	0	1
3.45479	1	2
3.45479	0	1
3.45753	0	2
3.46575	0	1
3.47945	0	0
3.49041	0	1
3.49315	0	2
3.49863	0	1
3.50137	1	2
3.50959	1	1
3.51507	0	2
3.53425	0	1
3.53425	0	2
3.54521	1	1
3.54795	0	2
3.55616	0	1
3.61644	0	2
3.61644	0	1
3.61918	0	2
3.62466	0	1
3.6274	0	2
3.63014	0	1
3.63836	0	2
3.63836	0	2
3.6411	0	0
3.64658	0	2
3.64658	0	2
3.64932	0	2
3.66301	1	1
3.66849	1	1
3.68219	1	2
3.68767	0	2
3.68767	0	2
3.69041	1	0
3.69589	0	1
3.69589	0	2
3.69589	0	1
3.70137	0	1
3.70137	0	2
3.70685	0	2
3.70959	0	0
3.71781	0	1
3.72329	0	1
3.72603	0	0
3.73151	1	2
3.73699	0	2
3.73699	0	1
3.73699	0	1
3.74521	0	1
3.75342	0	1
3.75342	0	1
3.76164	1	2
3.76164	0	2
3.76438	0	1
3.77808	0	1
3.78082	1	1
3.79452	0	2
3.81644	0	1
3.8274	0	1
3.84384	1	2
3.84658	1	2
3.84658	0	1
3.84658	0	2
3.85479	1	1
3.85479	0	2
3.85753	0	2
3.86575	0	0
3.86575	0	2
3.89863	0	2
3.90411	0	1
3.90685	0	1
3.90959	0	1
3.92055	0	2
3.93425	0	1
3.93699	1	2
3.9726	1	1
3.97534	0	2
3.98356	0	2
3.98904	0	1
3.99178	1	2
3.99452	1	2
4.01918	0	1
4.02466	0	1
4.0274	0	0
4.04384	1	2
4.04658	0	2
4.04932	1	1
4.05753	1	2
4.06027	0	0
4.06575	0	1
4.08767	0	0
4.09041	0	1
4.09315	0	0
4.09589	0	2
4.10685	0	1
4.12603	0	1
4.13425	1	1
4.13425	0	0
4.13973	0	2
4.14247	0	2
4.15068	0	1
4.1589	1	2
4.1589	0	2
4.16164	0	2
4.1863	1	2
4.1863	0	2
4.19178	0	1
4.20548	1	2
4.20548	0	1
4.24384	0	2
4.26027	0	1
4.26301	1	1
4.26575	1	2
4.26849	0	2
4.27123	0	1
4.27671	0	2
4.27945	0	1
4.28493	0	2
4.29589	0	2
4.29863	0	0
4.30411	0	2
4.30685	1	1
4.31233	0	2
4.31233	0	1
4.31781	0	1
4.33151	0	2
4.33699	0	2
4.34247	0	2
4.37534	0	2
4.37808	0	2
4.37808	0	2
4.39726	0	1
4.4137	0	0
4.41644	0	2
4.41644	0	0
4.41644	0	1
4.42466	0	1
4.43288	0	1
4.44658	1	2
4.45205	0	2
4.46301	1	1
4.47397	0	1
4.50137	0	1
4.51507	0	1
4.53699	0	1
4.55342	0	1
4.5589	0	1
4.56712	0	1
4.5726	1	2
4.5726	0	1
4.58082	0	2
4.58904	0	1
4.59452	1	1
4.59452	0	2
4.60548	0	2
4.60822	0	1
4.62466	0	2
4.6274	0	2
4.6274	0	2
4.63836	0	1
4.64658	0	1
4.64932	1	2
4.64932	0	2
4.65205	0	2
4.65479	0	2
4.65479	0	2
4.66575	0	2
4.66575	0	2
4.66849	0	1
4.68219	0	2
4.68219	0	2
4.68767	0	1
4.68767	0	1
4.68767	0	1
4.69589	0	1
4.70137	0	2
4.70685	1	1
4.70959	0	1
4.71233	0	1
4.72329	0	2
4.72877	0	1
4.72877	0	2
4.73425	0	1
4.74247	0	1
4.75068	0	1
4.75342	0	1
4.7589	0	1
4.76164	0	1
4.77534	0	2
4.78356	0	0
4.78356	0	0
4.7863	0	1
4.79178	0	1
4.79726	0	2
4.8	0	0
4.8	0	1
4.80274	0	0
4.81918	0	2
4.82192	0	1
4.83836	0	2
4.84384	0	2
4.85205	0	1
4.85479	0	2
4.86027	0	1
4.86301	0	2
4.86301	0	2
4.86575	0	1
4.86849	1	2
4.87123	0	0
4.87397	0	1
4.88219	0	2
4.89041	0	1
4.91507	0	1
4.91781	0	2
4.92055	0	0
4.92055	0	1
4.92877	1	2
4.94521	1	1
4.95068	0	0
4.95616	0	2
4.96164	0	2
4.97534	0	1
4.98082	0	1
4.98356	1	2
4.9863	0	1
4.9863	0	1
4.98904	1	1
5	0	1
5.02192	0	2
5.02466	1	1
5.03014	1	0
5.03288	0	1
5.04658	0	2
5.04932	0	2
5.05205	0	1
5.05205	0	1
5.05479	0	1
5.06027	0	2
5.06301	0	2
5.07123	0	2
5.07397	0	2
5.07945	0	2
5.07945	0	2
5.08767	0	0
5.08767	0	1
5.09863	0	0
5.10411	1	1
5.10411	0	1
5.10411	1	2
5.10685	1	2
5.11507	0	1
5.11507	0	2
5.13973	0	2
5.13973	0	2
5.15616	0	1
5.1589	0	2
5.17808	0	2
5.17808	0	0
5.1863	0	2
5.19178	0	1
5.19452	0	1
5.2	0	2
5.21096	0	1
5.2411	0	2
5.24384	0	1
5.25205	1	1
5.25205	0	2
5.25753	1	1
5.26027	0	2
5.26027	0	2
5.26301	0	0
5.26575	1	1
5.27397	0	2
5.27397	0	0
5.28493	0	2
5.28767	0	1
5.29863	0	1
5.29863	0	2
5.30137	0	1
5.30685	0	2
5.31781	0	1
5.32055	0	2
5.32329	0	1
5.33151	0	2
5.33425	0	2
5.33699	0	0
5.33973	0	2
5.35616	0	2
5.36438	0	1
5.36712	0	2
5.3726	0	2
5.37534	0	2
5.38356	0	1
5.3863	1	1
5.3863	1	2
5.39178	0	2
5.39452	0	2
5.39452	0	1
5.40822	0	1
5.41096	0	1
5.4137	0	1
5.41644	0	1
5.43836	0	1
5.44932	0	1
5.45205	0	1
5.46027	0	2
5.46027	0	2
5.47123	0	2
5.47397	0	2
5.47671	0	2
5.47945	0	2
5.47945	0	1
5.48493	0	2
5.48767	0	2
5.49863	0	1
5.50959	0	1
5.52055	0	1
5.52329	0	2
5.53973	0	1
5.54521	1	1
5.54795	0	2
5.5589	0	1
5.56438	0	0
5.56438	0	1
5.56712	0	2
5.56986	0	1
5.58082	1	2
5.58082	1	1
5.5863	1	2
5.60548	0	0
5.60548	0	1
5.6137	1	2
5.61644	0	2
5.62192	0	2
5.6274	0	1
5.63014	1	1
5.6411	0	2
5.6411	0	2
5.64384	0	2
5.65205	0	2
5.65753	0	1
5.66301	0	1
5.66575	0	1
5.67945	0	1
5.68219	0	2
5.69315	1	2
5.70137	0	1
5.70411	0	2
5.71507	0	2
5.72055	0	0
5.73151	0	1
5.73425	0	2
5.76438	1	2
5.76986	0	1
5.77534	1	2
5.77534	0	0
5.77808	0	2
5.7863	0	1
5.78904	0	2
5.79452	0	1
5.79452	0	2
5.80274	0	2
5.80548	0	2
5.80822	0	2
5.8137	0	1
5.81644	0	0
5.81918	0	0
5.82466	0	2
5.83288	0	1
5.83562	0	0
5.83562	0	1
5.85479	0	1
5.85479	0	1
5.85753	0	2
5.85753	0	2
5.86849	0	2
5.87397	0	2
5.87397	0	2
5.88219	0	2
5.88219	0	2
5.89315	0	2
5.89863	0	1
5.90137	0	1
5.91507	0	1
5.91507	0	1
5.91781	0	1
5.91781	0	1
5.92055	0	1
5.93151	0	0
5.93973	0	1
5.94795	0	2
5.95068	0	2
5.95068	0	1
5.96438	0	1
5.96986	1	2
5.97808	0	2
5.98356	0	1
5.98904	0	1
5.98904	0	2
5.99726	0	2
5.99726	0	1
6	0	1
6.0137	0	1
6.01644	0	1
6.01918	0	1
6.02466	0	1
6.0274	0	2
6.0274	0	0
6.03562	0	1
6.04932	0	2
6.04932	0	1
6.05753	0	0
6.06301	0	2
6.07945	0	1
6.09589	0	2
6.09863	0	2
6.10411	0	1
6.10411	0	1
6.10411	0	2
6.10685	0	1
6.10959	0	0
6.11781	0	1
6.12329	0	1
6.13151	0	0
6.13425	0	1
6.13425	0	2
6.14521	0	2
6.15068	0	1
6.17534	0	2
6.17808	0	1
6.1863	0	1
6.18904	0	1
6.19452	0	2
6.20274	0	1
6.20274	0	0
6.21096	0	2
6.21096	0	1
6.2137	0	2
6.21644	0	0
6.21918	0	1
6.23288	0	1
6.2411	0	2
6.24384	0	2
6.24658	0	2
6.24658	0	2
6.24658	0	1
6.25205	0	2
6.25205	0	2
6.25479	0	2
6.26027	0	2
6.26575	0	0
6.27397	0	1
6.28219	0	2
6.28219	0	1
6.28767	0	2
6.29589	0	2
6.29589	0	2
6.30411	0	0
6.31507	1	2
6.31781	0	2
6.31781	0	1
6.32603	0	0
6.32877	0	2
6.33699	0	2
6.34247	0	2
6.34247	0	2
6.35068	0	2
6.36164	0	1
6.3726	0	2
6.37534	0	1
6.37808	0	1
6.39178	0	1
6.39178	0	2
6.39452	0	2
6.39726	0	2
6.4	0	2
6.40274	0	1
6.40822	0	1
6.41096	0	1
6.41918	0	0
6.43288	0	1
6.44384	1	0
6.44932	0	1
6.45205	0	1
6.45479	0	1
6.45753	0	1
6.46027	0	2
6.46301	1	1
6.46575	0	1
6.46849	0	1
6.46849	0	1
6.48219	0	0
6.48219	0	1
6.48767	0	0
6.48767	0	1
6.49315	0	1
6.50959	0	2
6.51233	0	1
6.51781	0	1
6.52329	0	0
6.53425	0	2
6.53973	0	1
6.55068	0	1
6.5589	0	1
6.56164	0	2
6.56438	1	1
6.56712	0	1
6.57534	0	2
6.58356	0	1
6.58904	0	1
6.60274	0	1
6.60822	0	1
6.61644	0	2
6.62192	0	1
6.63288	0	2
6.63836	0	2
6.63836	0	1
6.63836	0	1
6.6411	0	1
6.64658	0	1
6.65479	0	1
6.66027	0	1
6.66027	0	2
6.66027	0	1
6.66301	0	2
6.66575	0	2
6.67397	0	2
6.67397	0	2
6.67671	0	2
6.67671	0	2
6.68219	0	1
6.69589	0	1
6.69863	0	1
6.69863	0	1
6.70137	0	1
6.71233	0	2
6.71233	0	1
6.71233	0	1
6.71233	0	0
6.72603	1	1
6.73151	0	1
6.73425	0	2
6.73425	0	2
6.73699	0	1
6.74247	0	1
6.74521	0	1
6.75068	0	2
6.76438	0	1
6.76986	0	1
6.7726	0	1
6.78082	0	1
6.78356	0	2
6.78904	0	2
6.78904	0	1
6.78904	0	1
6.79726	0	1
6.79726	0	1
6.8137	0	1
6.82466	0	2
6.8274	0	1
6.8274	0	2
6.8274	0	2
6.8274	0	2
6.83014	0	1
6.83562	0	2
6.83836	0	2
6.84658	0	1
6.84932	0	2
6.85205	0	2
6.86027	0	2
6.86575	0	1
6.86849	0	1
6.87123	0	2
6.87671	0	2
6.87945	0	2
6.88493	0	1
6.89041	0	2
6.89589	0	2
6.89589	0	1
6.89863	0	1
6.90959	0	2
6.90959	0	1
6.91233	0	1
6.91507	0	2
6.91507	0	0
6.91781	0	1
6.92603	0	0
6.93425	0	2
6.93699	0	0
6.93973	0	2
6.94247	0	2
6.94795	1	2
6.95616	0	2
6.96712	0	1
6.9726	1	1
6.97534	0	2
6.98082	1	2
6.98082	0	0
6.99726	0	1
6.99726	0	1
7.00822	0	2
7.0137	0	2
7.01644	0	1
7.01918	0	1
7.01918	0	0
7.02192	0	2
7.0274	0	1
7.03014	0	0
7.03562	0	2
7.04384	0	0
7.04384	0	1
7.04658	1	1
7.07397	0	2
7.09041	0	2
7.10137	0	2
7.10411	0	2
7.10411	0	1
7.10959	0	1
7.12055	0	1
7.12877	0	1
7.13151	0	2
7.13699	1	1
7.13973	0	2
7.14521	0	1
7.15068	0	2
7.15342	0	2
7.15342	0	2
7.16986	0	2
7.16986	0	2
7.17808	0	1
7.18082	0	1
7.18356	0	1
7.19178	0	1
7.19726	0	2
7.19726	0	1
7.2	0	0
7.20548	0	2
7.20822	0	2
7.20822	0	1
7.21096	1	2
7.2137	0	2
7.21644	0	2
7.23836	0	2
7.25205	0	1
7.25205	0	2
7.25479	0	1
7.26027	0	1
7.27671	0	1
7.28219	0	1
7.28219	0	2
7.28767	0	2
7.29315	0	1
7.30959	0	2
7.31507	0	2
7.31781	0	1
7.32603	0	1
7.33699	0	1
7.33973	0	2
7.34795	1	2
7.34795	0	2
7.35616	0	2
7.36986	0	2
7.38082	0	2
7.3863	0	1
7.39178	0	1
7.39178	0	2
7.40548	0	2
7.40822	0	2
7.40822	1	2
7.4137	0	1
7.4137	0	2
7.4274	0	1
7.4274	0	1
7.43014	0	2
7.43288	0	1
7.43836	0	1
7.46849	0	2
7.47123	0	1
7.47671	0	1
7.48219	0	2
7.48767	0	0
7.49041	0	1
7.49863	0	1
7.50137	0	2
7.50959	0	1
7.51781	0	1
7.52329	0	0
7.52329	0	1
7.52603	0	1
7.53425	0	1
7.53699	0	1
7.53973	0	2
7.54247	0	1
7.54247	0	2
7.54521	1	1
7.56164	0	2
7.56164	0	2
7.56712	1	2
7.57808	0	0
7.58082	0	1
7.58082	0	1
7.59452	0	1
7.6	0	0
7.60548	0	2
7.61096	0	1
7.6137	0	2
7.61644	0	2
7.61644	0	0
7.6274	0	2
7.63014	1	2
7.63288	0	2
7.63562	0	2
7.63836	0	2
7.64932	0	0
7.66849	0	1
7.67123	0	2
7.67123	0	0
7.67123	0	1
7.67671	0	2
7.68493	1	0
7.68493	0	1
7.69589	0	2
7.70411	0	0
7.70411	0	1
7.71507	0	0
7.71507	0	2
7.72055	0	1
7.72603	0	0
7.73425	0	2
7.73425	0	2
7.73973	0	1
7.74247	0	2
7.74521	0	1
7.76164	0	1
7.77534	0	1
7.78356	0	1
7.78356	0	2
7.79178	0	2
7.79452	0	1
7.8137	0	2
7.8137	0	1
7.81918	0	1
7.82466	0	1
7.8274	0	2
7.83288	0	2
7.83836	0	1
7.85205	1	0
7.85205	0	2
7.85205	0	1
7.86849	0	0
7.87397	0	2
7.87397	0	1
7.87671	0	1
7.87671	0	2
7.89315	0	1
7.89589	0	1
7.89589	0	2
7.89863	0	1
7.90411	0	1
7.90685	0	1
7.90685	0	1
7.91507	0	2
7.92055	0	1
7.92055	0	2
7.92603	0	0
7.93151	0	2
7.93425	0	2
7.93699	0	0
7.93699	0	1
7.93973	0	1
7.94795	0	2
7.94795	0	2
7.95068	0	2
7.96164	0	1
7.96438	0	1
7.96986	0	1
7.98082	0	0
7.98356	0	1
7.9863	1	2
7.98904	0	0
7.99726	0	1
8.00274	0	1
8.00822	1	1
8.01096	0	1
8.0137	0	1
8.01644	0	2
8.0274	0	1
8.0274	0	1
8.03014	0	2
8.03562	0	2
8.03836	0	1
8.0411	0	1
8.0411	0	1
8.05479	0	1
8.05753	0	2
8.07123	0	1
8.07945	0	1
8.08767	0	1
8.09589	0	1
8.09589	0	2
8.09589	0	1
8.10685	0	1
8.11507	0	1
8.12055	0	2
8.12055	0	1
8.12603	0	1
8.12603	0	2
8.13151	0	0
8.13151	0	1
8.13151	0	1
8.13425	0	2
8.13973	0	1
8.13973	0	2
8.15068	0	0
8.17534	0	1
8.20274	0	1
8.20822	0	2
8.20822	0	0
8.20822	0	1
8.21096	0	2
8.22192	0	2
8.23014	0	2
8.23288	0	2
8.23288	0	1
8.24658	0	1
8.24932	1	2
8.24932	0	1
8.24932	0	1
8.25753	0	1
8.25753	0	2
8.27123	0	2
8.28493	0	2
8.28493	0	2
8.29041	0	1
8.29589	0	2
8.29589	0	1
8.30137	0	0
8.30411	0	2
8.30959	0	2
8.31233	0	1
8.32055	0	2
8.33973	0	1
8.34247	0	1
8.36164	0	2
8.39726	0	2
8.40822	0	1
8.40822	0	1
8.41096	0	1
8.4137	0	2
8.4137	0	1
8.41918	0	1
8.42466	0	1
8.43288	0	1
8.44932	0	2
8.46027	0	0
8.46027	0	1
8.46849	0	1
8.46849	0	1
8.46849	0	1
8.47945	0	2
8.47945	0	1
8.52603	0	1
8.52603	0	1
8.53151	0	1
8.53425	0	2
8.53973	0	2
8.54795	0	2
8.55342	0	2
8.5589	0	1
8.56164	0	1
8.5726	0	2
8.58904	0	1
8.58904	0	2
8.59726	0	1
8.60274	0	2
8.60274	0	2
8.60548	0	0
8.60548	0	1
8.6274	0	1
8.63014	0	2
8.63014	0	1
8.65753	0	0
8.66575	0	2
8.66849	0	2
8.67671	1	2
8.67945	0	1
8.69315	0	1
8.71233	0	1
8.73151	0	1
8.73151	0	1
8.73973	0	1
8.77534	1	1
8.77808	0	1
8.78082	0	1
8.78356	0	1
8.78904	0	2
8.78904	0	1
8.78904	0	0
8.8	0	1
8.80274	0	2
8.8137	0	2
8.8137	0	1
8.82466	0	2
8.85753	0	2
8.85753	0	2
8.86301	0	1
8.86575	0	1
8.86575	0	1
8.87397	0	2
8.88219	0	2
8.90411	0	1
8.91507	0	2
8.91781	0	1
8.92877	0	2
8.93973	0	2
8.93973	0	1
8.94247	0	0
8.94247	0	1
8.94521	0	2
8.94521	0	2
8.95616	0	1
8.96164	0	1
8.9726	0	1
8.98082	0	2
9.00548	0	2
9.04384	0	1
9.05479	0	1
9.06301	0	1
9.06301	0	2
9.06849	0	0
9.07397	0	1
9.08219	0	2
9.09315	0	0
9.10685	0	2
9.11507	0	1
9.15342	0	1
9.17808	0	2
9.20274	0	2
9.20548	0	2
9.20548	0	1
9.22192	0	2
9.22192	0	1
9.23562	0	1
9.23562	0	2
9.23836	0	2
9.2411	0	2
9.24658	0	2
9.26301	0	1
9.26849	0	1
9.28219	0	2
9.28767	0	1
9.29589	0	2
9.29589	0	2
9.29863	0	1
9.30959	0	2
9.31507	0	1
9.31781	0	2
9.32877	0	1
9.34795	0	2
9.36438	0	1
9.36712	0	1
9.36712	0	2
9.3726	0	1
9.3863	0	2
9.3863	0	1
9.39726	0	2
9.40274	0	1
9.40274	0	2
9.40822	0	2
9.40822	0	2
9.41918	0	2
9.43288	0	2
9.43562	0	1
9.44384	0	1
9.44384	0	2
9.44658	0	2
9.44932	0	1
9.45205	0	1
9.45753	0	1
9.46027	0	1
9.46575	0	1
9.50137	0	2
9.53151	0	1
9.53425	0	2
9.53699	0	0
9.57534	0	1
9.57534	0	1
9.57808	0	1
9.58356	0	2
9.6	0	2
9.61918	0	1
9.63288	0	1
9.65205	0	2
9.67123	0	1
9.69041	0	1
9.69315	0	1
9.69863	0	1
9.71507	0	1
9.71507	0	2
9.72055	0	0
9.72603	0	1
9.73699	0	2
9.73973	0	1
9.74521	0	2
9.76712	0	2
9.7726	0	1
9.78356	0	1
9.85205	0	1
9.85205	0	0
9.85479	1	2
9.86027	0	1
9.88219	0	1
9.90411	0	2
9.91781	0	2
9.91781	0	0
9.93425	1	2
9.95068	0	1
9.96164	0	1
9.99452	0	2
9.99726	0	2
10.0082	0	2
10.011	0	1
10.0192	0	2
10.0219	1	1
10.0301	0	0
10.0329	0	2
10.0521	0	0
10.063	0	2
10.063	0	2
10.0849	0	2
10.0904	0	1
10.0986	0	1
10.1123	0	1
10.1123	0	2
10.1315	0	1
10.1699	0	2
10.1726	0	1
10.1753	0	1
10.1781	0	1
10.1836	0	2
10.189	0	0
10.2082	0	2
10.2137	0	1
10.2219	0	1
10.2219	0	1
10.2356	0	1
10.2658	0	2
10.3123	0	1
10.3452	1	2
10.4575	0	2
10.463	0	2
10.5068	0	2
10.5096	0	1
10.5096	0	1
10.5123	0	1
10.5616	0	2
10.5836	0	2
10.589	0	1
10.5918	0	0
10.6411	0	1
10.6438	0	2
10.6822	0	1
10.7014	0	0
10.7041	0	1
10.7863	0	1
10.8055	0	0
10.8164	0	2
10.8438	0	1
10.8466	0	1
10.9699	1	1
11.0274	0	1
11.0466	0	1
11.0822	0	0
11.0932	0	2
11.0959	1	2
11.0959	0	1
11.1041	0	1
11.1616	0	2
11.2082	0	1
11.2301	0	1
11.2329	0	1
11.2438	0	1
11.2795	0	2
11.3014	0	1
11.3041	0	1
11.3151	0	0
11.3945	0	2
11.4	0	2
11.4411	0	1
11.4493	0	2
11.4767	0	1
11.5068	0	1
11.5123	0	2
11.5178	0	1
11.5205	0	2
11.5973	0	1
11.6247	0	1
11.6301	0	1
11.6411	0	2
11.6466	0	1
11.6658	0	2
11.6795	0	0
11.6932	0	0
11.7041	1	2
11.7151	0	1
11.726	0	0
11.7397	0	2
11.7562	0	2
11.7945	0	1
11.8	0	2
11.8712	0	2
11.874	0	0
11.9123	0	1
11.9178	0	1
11.9397	0	1
11.9479	0	2
11.9507	0	1
11.9781	0	0
12.0027	0	2
12.1315	0	1
12.1534	0	1
12.2247	0	0
12.263	0	0
12.2986	0	2
12.3151	0	2
12.3151	0	1
12.326	0	1
12.337	0	1
12.3589	0	2
12.5151	0	1
12.5973	0	2
12.6192	0	2
12.6438	0	1
12.6438	0	1
12.6521	0	2
12.7918	0	1
12.926	0	2
