# Supplementary material for: The MHC class I MICA gene is a histocompatibility antigen in kidney transplantation
Source: Nat Med. 2022 Mar 14;28(5):989–98. doi: 10.1038/s41591-022-01725-2 (PMC9117142; doi:10.1038/s41591-022-01725-2)
Supplement: Supplementary file 4 — Statistical source data for cumulative rejection incidence curves. [file 41591_2022_1725_MOESM4_ESM.xlsx]

## Sheet: Fig2A
time	event	anti-MICA DSA yes(1).no(0)
0.00273973	0	0
0.00273973	0	0
0.00273973	0	0
0.00273973	0	0
0.00273973	0	0
0.00273973	0	0
0.00273973	0	0
0.00273973	0	0
0.00273973	0	0
0.00273973	0	0
0.00273973	0	0
0.00273973	0	0
0.00273973	0	0
0.00273973	0	0
0.00273973	0	1
0.00273973	0	0
0.00273973	0	0
0.00273973	0	0
0.00273973	0	0
0.00273973	0	0
0.00273973	0	0
0.00273973	0	0
0.00273973	0	0
0.00273973	0	0
0.00273973	0	1
0.00273973	0	1
0.00273973	0	0
0.00273973	0	0
0.00273973	0	0
0.00273973	0	1
0.00273973	0	0
0.00273973	0	0
0.00273973	0	0
0.00273973	0	0
0.00273973	0	1
0.00273973	0	0
0.00273973	0	0
0.00273973	0	0
0.00273973	0	0
0.00273973	0	0
0.00273973	0	0
0.00273973	0	1
0.00273973	0	0
0.00273973	0	0
0.00273973	0	0
0.00273973	0	1
0.00273973	0	1
0.00273973	0	0
0.00273973	0	0
0.00273973	0	0
0.00273973	0	0
0.00547945	0	0
0.00547945	0	0
0.00547945	0	0
0.00547945	0	0
0.00547945	0	1
0.00547945	0	0
0.00821918	0	0
0.0109589	0	0
0.0136986	0	0
0.0136986	0	1
0.0219178	1	0
0.0219178	1	1
0.0219178	1	0
0.0246575	0	0
0.0273973	1	0
0.0356164	0	0
0.0493151	1	1
0.0520548	0	0
0.0520548	1	1
0.0547945	1	0
0.060274	0	0
0.0684932	1	0
0.0712329	0	0
0.0794521	1	1
0.0821918	1	0
0.090411	0	0
0.0931507	1	1
0.10411	1	0
0.145205	1	0
0.153425	0	0
0.156164	1	0
0.230137	0	0
0.263014	0	0
0.30137	0	0
0.30411	0	0
0.347945	1	0
0.353425	1	0
0.356164	0	0
0.375342	0	0
0.383562	0	1
0.435616	1	1
0.471233	0	0
0.506849	0	0
0.542466	1	0
0.569863	0	0
0.575342	1	0
0.580822	1	1
0.616438	0	0
0.649315	1	0
0.654795	0	0
0.750685	1	0
0.786301	0	0
0.791781	0	0
0.80274	0	0
0.843836	0	0
0.936986	0	0
0.950685	0	0
0.989041	0	0
1.00274	0	0
1.00274	1	0
1.00548	0	0
1.01918	0	1
1.04658	0	0
1.11233	0	0
1.13151	0	0
1.13973	0	0
1.14521	0	0
1.16712	0	1
1.18082	0	0
1.20548	0	0
1.3863	1	0
1.42466	0	1
1.45753	1	0
1.53151	1	0
1.57534	0	1
1.58356	0	0
1.59726	1	1
1.61918	0	0
1.65753	0	0
1.69315	0	0
1.74795	0	0
1.77808	0	0
1.79452	0	1
1.8	0	0
1.81096	0	0
1.81918	0	1
1.83014	0	0
1.84932	0	0
1.86849	0	0
1.87123	0	0
1.88767	0	1
1.91507	0	0
1.92877	0	0
1.93151	0	0
1.93699	0	0
1.93973	0	1
1.94795	0	0
1.9589	0	0
1.9589	0	0
1.9726	0	0
1.9863	0	0
2.00274	0	0
2.0411	0	0
2.05479	0	0
2.06301	0	0
2.09589	0	0
2.10685	0	0
2.14521	0	0
2.17808	1	1
2.24658	0	1
2.24658	0	0
2.28767	0	0
2.28767	0	0
2.30685	1	0
2.32603	0	1
2.35342	1	0
2.4411	0	0
2.51507	1	0
2.52055	0	0
2.52603	0	0
2.53699	1	0
2.5863	0	0
2.6	0	0
2.64658	0	0
2.68767	0	0
2.72603	0	0
2.73151	0	0
2.73973	0	0
2.74247	0	0
2.74247	0	0
2.74795	0	1
2.75342	0	1
2.76164	0	0
2.78904	0	0
2.8274	0	0
2.8411	0	0
2.86027	0	0
2.86575	0	0
2.87671	0	0
2.89589	0	0
2.91507	0	0
2.91507	0	0
2.91781	0	0
2.92329	0	0
2.92877	0	1
2.93699	0	0
2.94795	0	0
2.94795	0	0
2.95068	0	0
2.95616	0	0
2.9589	0	1
2.97808	0	0
2.98356	0	0
2.99452	0	0
2.99452	0	0
2.99452	0	0
3	0	0
3.01096	0	0
3.0137	0	0
3.01644	0	1
3.02192	0	0
3.03014	0	0
3.03014	0	0
3.04384	0	0
3.04384	0	0
3.04384	0	1
3.07671	0	1
3.08493	0	1
3.09863	0	0
3.10137	0	0
3.10959	0	0
3.11233	0	0
3.12877	0	0
3.14247	0	0
3.14247	0	0
3.15342	0	0
3.26027	0	0
3.29041	0	1
3.29315	0	0
3.30685	0	0
3.33151	0	0
3.36986	0	0
3.3863	0	0
3.38904	0	0
3.45753	0	0
3.47671	0	0
3.51233	0	0
3.64932	0	0
3.69315	0	0
3.73425	0	0
3.75342	0	0
3.80274	0	0
3.80274	0	0
3.80548	0	0
3.82192	0	0
3.83288	0	1
3.83836	0	0
3.8411	0	0
3.84384	0	0
3.84932	0	0
3.85753	0	0
3.86027	0	0
3.86301	0	1
3.87945	0	0
3.90137	0	0
3.91233	0	0
3.92055	0	0
3.94795	0	0
3.95616	0	0
3.9589	0	1
3.97808	0	0
3.9863	0	0
3.9863	0	0
3.99178	0	0
3.99452	0	0
3.99452	0	0
4.00548	0	1
4.01918	0	0
4.0411	0	0
4.04384	0	0
4.04932	0	0
4.05205	0	0
4.05205	0	0
4.06027	0	0
4.06301	0	0
4.08767	0	0
4.10685	0	0
4.10959	0	0
4.11233	0	0
4.12877	0	0
4.13699	0	0
4.14795	0	1
4.14795	0	0
4.14795	0	0
4.15068	0	1
4.16164	0	1
4.16438	0	1
4.19452	0	1
4.19726	0	0
4.2	0	0
4.20274	0	0
4.20548	0	1
4.23562	0	0
4.23562	0	0
4.26849	0	1
4.26849	0	1
4.27123	0	0
4.30685	0	0
4.32877	0	1
4.43562	0	0
4.54795	0	0
4.59178	0	0
4.63836	0	0
4.66575	0	0
4.68493	0	0
4.75068	0	0
4.7863	0	0
4.80274	0	0
4.81096	0	0
4.81644	0	0
4.85205	1	1
4.87123	0	1
4.89041	0	1
4.90685	0	1
4.91233	0	0
4.91507	0	0
4.91507	0	0
4.91781	0	0
4.92329	0	0
4.92603	0	0
4.93699	0	0
4.94247	0	0
4.98082	0	0
4.9863	0	0
5.00548	0	1
5.00822	0	0
5.00822	0	0
5.00822	0	0
5.01096	0	0
5.02192	0	0
5.02192	0	1
5.02192	0	0
5.0274	0	0
5.03288	0	0
5.04658	0	0
5.04658	0	0
5.06301	0	0
5.07123	0	0
5.07397	0	0
5.08219	0	0
5.09041	0	0
5.10685	0	0
5.12329	0	1
5.12603	0	0
5.1589	1	0
5.16712	0	0
5.19726	0	0
5.20548	0	1
5.24658	0	0
5.27123	0	0
5.27945	0	0
5.28767	0	0
5.30959	0	0
5.31233	0	0
5.37808	0	0
5.38356	0	1
5.38904	0	0
5.40274	0	0
5.4137	1	0
5.47397	0	0
5.50137	0	0
5.51233	0	0
5.56164	0	0
5.58904	0	1
5.63288	0	0
5.67123	0	0
5.75068	0	0
5.77808	0	0
5.78904	0	0
5.79178	0	0
5.80822	0	1
5.81096	0	0
5.81096	0	0
5.81096	0	0
5.8274	0	0
5.85479	0	0
5.85753	0	0
5.86027	0	0
5.90137	0	0
5.90137	0	0
5.90959	0	0
5.91507	0	0
5.92329	0	0
5.94521	0	0
5.95068	0	0
5.95342	0	0
5.95342	0	0
5.95342	0	0
5.95616	0	0
5.96164	0	0
5.96438	0	0
5.96438	0	0
5.9726	0	0
5.97808	0	0
5.98082	0	0
5.98356	0	0
5.98356	0	0
5.98904	0	0
5.99178	0	0
6	0	1
6.00822	0	0
6.00822	0	0
6.0137	0	0
6.01644	0	0
6.01918	0	0
6.02192	0	0
6.0274	0	0
6.03014	0	0
6.03014	0	0
6.03288	0	0
6.03836	0	0
6.0411	0	0
6.04658	0	0
6.05205	0	0
6.05205	0	0
6.05753	0	1
6.09041	0	0
6.09315	0	0
6.09589	0	0
6.09589	0	0
6.10137	0	0
6.10685	0	0
6.12329	0	0
6.12877	0	0
6.13699	0	0
6.15068	0	0
6.18356	0	1
6.19178	0	0
6.19726	0	0
6.29589	0	0
6.31507	0	1
6.31507	0	0
6.41918	0	0
6.44658	0	0
6.56712	0	0
6.66575	0	0
6.69315	0	0
6.72877	0	0
6.73151	0	0
6.79452	0	0
6.80274	0	0
6.81644	0	1
6.82192	0	0
6.82466	0	0
6.84658	0	0
6.87671	0	0
6.88767	0	0
6.92055	0	0
6.93699	0	0
6.9589	0	0
6.96438	0	0
6.97808	0	0
6.97808	0	0
6.98082	0	1
6.98356	0	0
6.98356	0	0
6.9863	0	0
6.9863	0	0
6.99178	0	0
6.99452	0	0
7	0	1
7.00274	0	0
7.00822	0	0
7.01644	0	0
7.02192	0	0
7.02466	0	0
7.03562	0	0
7.03562	0	1
7.03562	0	0
7.04932	0	0
7.04932	0	0
7.05479	0	0
7.05753	0	0
7.06575	0	1
7.06575	0	1
7.06575	0	0
7.07671	0	1
7.08219	0	0
7.08219	0	0
7.08219	0	0
7.09315	0	0
7.11781	0	0
7.13425	0	0
7.14247	0	0
7.14247	0	0
7.15068	0	0
7.15342	0	1
7.1726	0	0
7.35068	0	0
7.42192	0	0
7.63288	0	0
7.85479	0	0
7.86575	0	0
7.89589	0	0
7.93425	0	0
7.95342	0	0
7.96164	0	1
7.9726	0	0
7.98082	0	0
7.99178	0	0
7.99452	0	0
8	0	0
8	0	0
8.00548	0	0
8.01644	0	0
8.01918	0	0
8.03562	0	0
8.03836	0	0
8.0411	0	0
8.05205	0	0
8.06575	0	1
8.07945	0	0
8.13973	0	0
8.14795	0	0
8.21096	0	0
8.49589	0	0
8.96164	0	0
8.97808	0	0
9.0137	0	0
9.02192	0	0
9.02466	0	0
9.02466	0	0
9.03836	0	0

## Sheet: Fig2B
time	event	anti-MICA DSA yes(1).no(0)
0.00273973	0	0
0.00273973	0	0
0.00273973	0	0
0.00273973	0	0
0.00273973	0	0
0.00273973	0	0
0.00273973	0	0
0.00273973	0	1
0.00273973	0	0
0.0273973	1	0
0.0520548	1	1
0.0547945	1	1
0.0684932	1	1
0.0821918	1	0
0.153425	0	0
0.156164	1	0
0.263014	0	0
0.347945	1	0
0.575342	1	1
0.580822	1	1
1.00274	0	0
1.00274	1	0
1.13151	0	0
1.13973	0	0
1.18082	0	0
1.20548	0	0
1.3863	1	0
1.57534	0	0
1.59726	1	1
1.61918	0	0
1.74795	0	0
1.79452	0	1
1.81096	0	0
1.87123	0	0
1.88767	0	1
1.91507	0	0
1.93699	0	0
1.93973	0	0
1.94795	0	0
1.9589	0	0
1.9726	0	0
2.0411	0	0
2.10685	0	0
2.17808	1	1
2.30685	1	1
2.4411	0	0
2.53699	1	1
2.64658	0	0
2.68767	0	0
2.86027	0	0
2.92329	0	0
2.92877	0	0
2.94795	0	0
2.95616	0	1
2.9589	0	0
2.98356	0	0
2.99452	0	0
3.02192	0	0
3.03014	0	0
3.06301	0	1
3.08493	0	1
3.14247	0	0
3.14247	0	1
3.15342	0	0
3.29315	0	0
3.30685	0	0
3.3863	0	0
3.45753	0	0
3.47671	0	0
3.64932	0	0
3.86301	0	1
3.95616	0	0
3.97808	0	0
3.9863	0	0
3.99452	0	0
3.99452	0	0
4.04384	0	0
4.05205	0	0
4.06027	0	0
4.14795	0	0
4.19452	0	1
4.20548	0	1
4.23562	0	0
4.26849	0	1
4.26849	0	0
4.27123	0	0
4.43562	0	0
4.54795	0	0
4.80274	0	0
4.85205	1	1
4.87123	0	1
4.89041	0	1
4.93699	0	0
4.94247	0	0
4.98082	0	0
5.00548	0	1
5.01096	0	0
5.0274	0	1
5.0274	0	0
5.03288	0	0
5.04658	0	0
5.07123	0	0
5.07397	0	1
5.08219	0	0
5.09041	0	1
5.12603	0	0
5.1589	1	0
5.16712	0	0
5.27123	0	0
5.28767	0	0
5.31233	0	1
5.38356	0	1
5.4137	1	0
5.51233	0	0
5.63288	0	0
5.77808	0	0
5.80822	0	1
5.81096	0	0
5.85753	0	0
5.90137	0	0
5.90137	0	0
5.91507	0	1
5.94521	0	0
5.95342	0	0
5.95342	0	0
5.95616	0	0
5.96164	0	1
5.96438	0	0
5.98082	0	0
5.98356	0	0
5.98356	0	0
5.98904	0	0
5.99178	0	0
6.00822	0	0
6.0137	0	0
6.01644	0	0
6.01918	0	0
6.02192	0	0
6.0274	0	0
6.03014	0	0
6.03014	0	1
6.03288	0	0
6.03836	0	0
6.04658	0	0
6.05205	0	1
6.05753	0	0
6.09041	0	0
6.09589	0	0
6.10137	0	0
6.12329	0	0
6.29589	0	0
6.41918	0	0
6.44658	0	0
6.56712	0	0
6.66575	0	0
6.69315	0	0
6.72877	0	0
6.73151	0	0
6.81644	0	1
6.82466	0	0
6.84658	0	0
6.87671	0	0
6.92055	0	0
6.96438	0	1
6.97808	0	0
6.97808	0	0
6.98356	0	1
6.9863	0	0
6.9863	0	1
6.99178	0	0
7.00274	0	0
7.00822	0	0
7.01644	0	1
7.02192	0	0
7.02466	0	0
7.03562	0	0
7.03562	0	1
7.04932	0	0
7.04932	0	0
7.05479	0	0
7.05753	0	0
7.06575	0	0
7.06575	0	0
7.07671	0	1
7.08219	0	0
7.08219	0	0
7.08219	0	0
7.09315	0	0
7.11781	0	0
7.13425	0	0
7.14247	0	0
7.14247	0	0
7.15068	0	0
7.15342	0	0
7.1726	0	0
7.35068	0	1
7.42192	0	0
7.63288	0	0
7.85479	0	0
7.86575	0	1
7.93425	0	0
7.95342	0	1
7.96164	0	1
7.9726	0	0
7.98082	0	0
7.99178	0	0
8	0	0
8	0	0
8.00548	0	0
8.01918	0	0
8.03836	0	1
8.0411	0	0
8.05205	0	0
8.06575	0	0
8.07945	0	0
8.13973	0	0
8.14795	0	1
8.21096	0	0
8.49589	0	0
8.96164	0	0
8.97808	0	0
9.0137	0	1
9.02192	0	1
9.02466	0	0
9.03836	0	0
