# Supplementary material for: The MHC class I MICA gene is a histocompatibility antigen in kidney transplantation
Source: Nat Med. 2022 Mar 14;28(5):989–98. doi: 10.1038/s41591-022-01725-2 (PMC9117142; doi:10.1038/s41591-022-01725-2)
Supplement: Supplementary file 5 — Statistical source data for graft survival curves. [file 41591_2022_1725_MOESM5_ESM.xlsx]

## Sheet: Fig3A
time	event	DSA.HLA.MICA3 groups
0.00273973	0	no DSA
0.00273973	0	no DSA
0.00273973	0	no DSA
0.00273973	0	no DSA
0.00273973	0	no DSA
0.00273973	0	no DSA
0.00273973	0	no DSA
0.00273973	0	no DSA
0.00273973	0	no DSA
0.00273973	0	no DSA
0.00273973	0	no DSA
0.00273973	0	no DSA
0.00273973	0	no DSA
0.00273973	0	no DSA
0.00273973	0	no DSA
0.00273973	0	DSA MICA or HLA
0.00273973	0	no DSA
0.00273973	0	no DSA
0.00273973	0	no DSA
0.00273973	0	no DSA
0.00273973	0	no DSA
0.00273973	0	no DSA
0.00273973	0	no DSA
0.00273973	0	no DSA
0.00273973	0	no DSA
0.00273973	0	DSA MICA or HLA
0.00273973	0	DSA MICA or HLA
0.00273973	0	no DSA
0.00273973	0	no DSA
0.00273973	0	no DSA
0.00273973	0	DSA MICA or HLA
0.00273973	0	no DSA
0.00273973	0	DSA MICA or HLA
0.00273973	0	DSA MICA or HLA
0.00273973	0	DSA MICA or HLA
0.00273973	0	DSA MICA or HLA
0.00273973	0	no DSA
0.00273973	0	no DSA
0.00273973	0	no DSA
0.00273973	0	no DSA
0.00273973	0	no DSA
0.00273973	0	no DSA
0.00273973	0	DSA MICA or HLA
0.00273973	0	no DSA
0.00273973	0	no DSA
0.00273973	0	no DSA
0.00273973	0	DSA MICA or HLA
0.00273973	0	DSA MICA or HLA
0.00273973	0	no DSA
0.00273973	0	no DSA
0.00273973	0	DSA MICA or HLA
0.00547945	0	no DSA
0.00547945	0	no DSA
0.00547945	0	no DSA
0.00547945	0	no DSA
0.00547945	0	DSA MICA or HLA
0.00547945	0	no DSA
0.00821918	0	no DSA
0.0109589	0	no DSA
0.0136986	0	no DSA
0.0136986	0	DSA MICA or HLA
0.0219178	1	DSA MICA or HLA
0.0219178	1	DSA MICA or HLA
0.0219178	1	no DSA
0.0246575	0	no DSA
0.0273973	1	DSA MICA or HLA
0.0356164	0	no DSA
0.0493151	1	two DSA
0.0520548	1	two DSA
0.0520548	0	no DSA
0.0547945	1	DSA MICA or HLA
0.060274	0	no DSA
0.0684932	1	DSA MICA or HLA
0.0712329	0	no DSA
0.0794521	1	DSA MICA or HLA
0.0821918	1	DSA MICA or HLA
0.090411	0	no DSA
0.0931507	1	DSA MICA or HLA
0.10411	1	DSA MICA or HLA
0.145205	1	DSA MICA or HLA
0.153425	0	DSA MICA or HLA
0.156164	1	no DSA
0.230137	0	no DSA
0.263014	0	no DSA
0.30137	0	no DSA
0.30411	0	DSA MICA or HLA
0.347945	1	no DSA
0.353425	1	no DSA
0.356164	0	no DSA
0.375342	0	no DSA
0.383562	0	DSA MICA or HLA
0.435616	1	DSA MICA or HLA
0.471233	0	no DSA
0.506849	0	no DSA
0.542466	1	no DSA
0.569863	0	no DSA
0.575342	1	no DSA
0.580822	1	two DSA
0.616438	0	no DSA
0.649315	1	DSA MICA or HLA
0.654795	0	no DSA
0.750685	1	no DSA
0.786301	0	no DSA
0.791781	0	no DSA
0.80274	0	no DSA
0.843836	0	no DSA
0.936986	0	DSA MICA or HLA
0.950685	0	no DSA
0.989041	0	DSA MICA or HLA
1.00274	0	no DSA
1.00274	1	no DSA
1.00548	0	DSA MICA or HLA
1.01918	0	DSA MICA or HLA
1.04658	0	no DSA
1.11233	0	no DSA
1.13151	0	DSA MICA or HLA
1.13973	0	no DSA
1.14521	0	DSA MICA or HLA
1.16712	0	DSA MICA or HLA
1.18082	0	no DSA
1.20548	0	no DSA
1.3863	1	no DSA
1.42466	0	two DSA
1.45753	1	DSA MICA or HLA
1.53151	1	no DSA
1.57534	0	DSA MICA or HLA
1.58356	0	no DSA
1.59726	1	two DSA
1.61918	0	DSA MICA or HLA
1.65753	0	no DSA
1.69315	0	no DSA
1.74795	0	no DSA
1.77808	0	no DSA
1.79452	0	DSA MICA or HLA
1.8	0	no DSA
1.81096	0	no DSA
1.81918	0	DSA MICA or HLA
1.83014	0	no DSA
1.84932	0	DSA MICA or HLA
1.86849	0	no DSA
1.87123	0	no DSA
1.88767	0	DSA MICA or HLA
1.91507	0	no DSA
1.92877	0	no DSA
1.93151	0	no DSA
1.93699	0	DSA MICA or HLA
1.93973	0	DSA MICA or HLA
1.94795	0	no DSA
1.9589	0	no DSA
1.9589	0	no DSA
1.9726	0	no DSA
1.9863	0	no DSA
2.00274	0	no DSA
2.0411	0	no DSA
2.05479	0	no DSA
2.06301	0	no DSA
2.09589	0	no DSA
2.10685	0	no DSA
2.14521	0	no DSA
2.17808	1	DSA MICA or HLA
2.24658	0	DSA MICA or HLA
2.24658	0	no DSA
2.28767	0	no DSA
2.28767	0	no DSA
2.30685	1	no DSA
2.32603	0	DSA MICA or HLA
2.35342	1	no DSA
2.4411	0	no DSA
2.51507	1	DSA MICA or HLA
2.52055	0	no DSA
2.52603	0	no DSA
2.53699	1	DSA MICA or HLA
2.5863	0	no DSA
2.6	0	no DSA
2.64658	0	no DSA
2.68767	0	no DSA
2.72603	0	no DSA
2.73151	0	no DSA
2.73973	0	no DSA
2.74247	0	no DSA
2.74247	0	no DSA
2.74795	0	DSA MICA or HLA
2.75342	0	DSA MICA or HLA
2.76164	0	no DSA
2.78904	0	no DSA
2.8274	0	no DSA
2.8411	0	no DSA
2.86027	0	DSA MICA or HLA
2.86575	0	DSA MICA or HLA
2.87671	0	no DSA
2.89589	0	no DSA
2.91507	0	no DSA
2.91507	0	no DSA
2.91781	0	no DSA
2.92329	0	no DSA
2.92877	0	DSA MICA or HLA
2.93699	0	no DSA
2.94795	0	no DSA
2.94795	0	no DSA
2.95068	0	DSA MICA or HLA
2.95616	0	no DSA
2.9589	0	two DSA
2.97808	0	no DSA
2.98356	0	no DSA
2.99452	0	no DSA
2.99452	0	no DSA
2.99452	0	no DSA
3	0	no DSA
3.01096	0	no DSA
3.0137	0	no DSA
3.01644	0	DSA MICA or HLA
3.02192	0	no DSA
3.03014	0	no DSA
3.03014	0	DSA MICA or HLA
3.04384	0	no DSA
3.04384	0	no DSA
3.04384	0	DSA MICA or HLA
3.07671	0	DSA MICA or HLA
3.08493	0	DSA MICA or HLA
3.09863	0	no DSA
3.10137	0	no DSA
3.10959	0	DSA MICA or HLA
3.11233	0	no DSA
3.12877	0	no DSA
3.14247	0	no DSA
3.14247	0	no DSA
3.15342	0	no DSA
3.26027	0	no DSA
3.29041	0	DSA MICA or HLA
3.29315	0	DSA MICA or HLA
3.30685	0	no DSA
3.33151	0	no DSA
3.36986	0	no DSA
3.3863	0	no DSA
3.38904	0	DSA MICA or HLA
3.45753	0	no DSA
3.47671	0	no DSA
3.51233	0	no DSA
3.64932	0	no DSA
3.69315	0	no DSA
3.73425	0	no DSA
3.75342	0	no DSA
3.80274	0	no DSA
3.80274	0	no DSA
3.80548	0	no DSA
3.82192	0	no DSA
3.83288	0	DSA MICA or HLA
3.83836	0	no DSA
3.8411	0	no DSA
3.84384	0	no DSA
3.84932	0	no DSA
3.85753	0	no DSA
3.86027	0	no DSA
3.86301	0	DSA MICA or HLA
3.87945	0	no DSA
3.90137	0	no DSA
3.91233	0	no DSA
3.92055	0	DSA MICA or HLA
3.94795	0	no DSA
3.95616	0	no DSA
3.9589	0	DSA MICA or HLA
3.97808	0	no DSA
3.9863	0	no DSA
3.9863	0	no DSA
3.99178	0	no DSA
3.99452	0	DSA MICA or HLA
3.99452	0	no DSA
4.00548	0	DSA MICA or HLA
4.01918	0	no DSA
4.0411	0	no DSA
4.04384	0	no DSA
4.04932	0	no DSA
4.05205	0	no DSA
4.05205	0	no DSA
4.06027	0	no DSA
4.06301	0	no DSA
4.08767	0	no DSA
4.10685	0	no DSA
4.10959	0	no DSA
4.11233	0	no DSA
4.12877	0	no DSA
4.13699	0	no DSA
4.14795	0	DSA MICA or HLA
4.14795	0	no DSA
4.14795	0	DSA MICA or HLA
4.15068	0	DSA MICA or HLA
4.16164	0	DSA MICA or HLA
4.16438	0	DSA MICA or HLA
4.19452	0	DSA MICA or HLA
4.19726	0	DSA MICA or HLA
4.2	0	no DSA
4.20274	0	no DSA
4.20548	0	DSA MICA or HLA
4.23562	0	no DSA
4.23562	0	no DSA
4.26849	0	DSA MICA or HLA
4.26849	0	DSA MICA or HLA
4.27123	0	no DSA
4.30685	0	no DSA
4.32877	0	DSA MICA or HLA
4.43562	0	no DSA
4.54795	0	no DSA
4.59178	0	no DSA
4.63836	0	no DSA
4.66575	0	no DSA
4.68493	0	DSA MICA or HLA
4.75068	0	no DSA
4.7863	0	no DSA
4.80274	0	no DSA
4.81096	0	no DSA
4.81644	0	no DSA
4.85205	1	DSA MICA or HLA
4.87123	0	DSA MICA or HLA
4.89041	0	DSA MICA or HLA
4.90685	0	DSA MICA or HLA
4.91233	0	no DSA
4.91507	0	no DSA
4.91507	0	no DSA
4.91781	0	DSA MICA or HLA
4.92329	0	no DSA
4.92603	0	no DSA
4.93699	0	no DSA
4.94247	0	no DSA
4.98082	0	no DSA
4.9863	0	no DSA
5.00548	0	two DSA
5.00822	0	no DSA
5.00822	0	no DSA
5.00822	0	no DSA
5.01096	0	no DSA
5.02192	0	no DSA
5.02192	0	DSA MICA or HLA
5.02192	0	no DSA
5.0274	0	no DSA
5.03288	0	no DSA
5.04658	0	no DSA
5.04658	0	no DSA
5.06301	0	no DSA
5.07123	0	no DSA
5.07397	0	no DSA
5.08219	0	no DSA
5.09041	0	no DSA
5.10685	0	no DSA
5.12329	0	DSA MICA or HLA
5.12603	0	no DSA
5.1589	1	no DSA
5.16712	0	no DSA
5.19726	0	no DSA
5.20548	0	DSA MICA or HLA
5.24658	0	no DSA
5.27123	0	no DSA
5.27945	0	no DSA
5.28767	0	no DSA
5.30959	0	no DSA
5.31233	0	no DSA
5.37808	0	no DSA
5.38356	0	two DSA
5.38904	0	no DSA
5.40274	0	no DSA
5.4137	1	no DSA
5.47397	0	no DSA
5.50137	0	no DSA
5.51233	0	no DSA
5.56164	0	no DSA
5.58904	0	DSA MICA or HLA
5.63288	0	no DSA
5.67123	0	no DSA
5.75068	0	no DSA
5.77808	0	no DSA
5.78904	0	no DSA
5.79178	0	no DSA
5.80822	0	DSA MICA or HLA
5.81096	0	no DSA
5.81096	0	no DSA
5.81096	0	no DSA
5.8274	0	no DSA
5.85479	0	no DSA
5.85753	0	no DSA
5.86027	0	no DSA
5.90137	0	no DSA
5.90137	0	no DSA
5.90959	0	no DSA
5.91507	0	no DSA
5.92329	0	no DSA
5.94521	0	no DSA
5.95068	0	no DSA
5.95342	0	no DSA
5.95342	0	no DSA
5.95342	0	no DSA
5.95616	0	no DSA
5.96164	0	no DSA
5.96438	0	no DSA
5.96438	0	no DSA
5.9726	0	no DSA
5.97808	0	no DSA
5.98082	0	no DSA
5.98356	0	no DSA
5.98356	0	no DSA
5.98904	0	no DSA
5.99178	0	no DSA
6	0	DSA MICA or HLA
6.00822	0	no DSA
6.00822	0	no DSA
6.0137	0	no DSA
6.01644	0	no DSA
6.01918	0	no DSA
6.02192	0	no DSA
6.0274	0	no DSA
6.03014	0	no DSA
6.03014	0	no DSA
6.03288	0	no DSA
6.03836	0	no DSA
6.0411	0	no DSA
6.04658	0	no DSA
6.05205	0	no DSA
6.05205	0	no DSA
6.05753	0	DSA MICA or HLA
6.09041	0	no DSA
6.09315	0	no DSA
6.09589	0	no DSA
6.09589	0	no DSA
6.10137	0	no DSA
6.10685	0	no DSA
6.12329	0	no DSA
6.12877	0	no DSA
6.13699	0	no DSA
6.15068	0	no DSA
6.18356	0	DSA MICA or HLA
6.19178	0	no DSA
6.19726	0	no DSA
6.29589	0	no DSA
6.31507	0	DSA MICA or HLA
6.31507	0	no DSA
6.41918	0	no DSA
6.44658	0	no DSA
6.56712	0	no DSA
6.66575	0	no DSA
6.69315	0	no DSA
6.72877	0	no DSA
6.73151	0	no DSA
6.79452	0	no DSA
6.80274	0	no DSA
6.81644	0	DSA MICA or HLA
6.82192	0	no DSA
6.82466	0	no DSA
6.84658	0	no DSA
6.87671	0	no DSA
6.88767	0	no DSA
6.92055	0	no DSA
6.93699	0	no DSA
6.9589	0	no DSA
6.96438	0	no DSA
6.97808	0	no DSA
6.97808	0	no DSA
6.98082	0	two DSA
6.98356	0	no DSA
6.98356	0	no DSA
6.9863	0	no DSA
6.9863	0	no DSA
6.99178	0	no DSA
6.99452	0	no DSA
7	0	two DSA
7.00274	0	no DSA
7.00822	0	no DSA
7.01644	0	no DSA
7.02192	0	no DSA
7.02466	0	no DSA
7.03562	0	DSA MICA or HLA
7.03562	0	no DSA
7.03562	0	no DSA
7.04932	0	no DSA
7.04932	0	no DSA
7.05479	0	no DSA
7.05753	0	no DSA
7.06575	0	DSA MICA or HLA
7.06575	0	DSA MICA or HLA
7.06575	0	no DSA
7.07671	0	DSA MICA or HLA
7.08219	0	no DSA
7.08219	0	no DSA
7.08219	0	no DSA
7.09315	0	no DSA
7.11781	0	no DSA
7.13425	0	no DSA
7.14247	0	no DSA
7.14247	0	no DSA
7.15068	0	no DSA
7.15342	0	DSA MICA or HLA
7.1726	0	no DSA
7.35068	0	no DSA
7.42192	0	no DSA
7.63288	0	no DSA
7.85479	0	no DSA
7.86575	0	no DSA
7.89589	0	no DSA
7.93425	0	no DSA
7.95342	0	no DSA
7.96164	0	DSA MICA or HLA
7.9726	0	no DSA
7.98082	0	no DSA
7.99178	0	no DSA
7.99452	0	no DSA
8	0	no DSA
8	0	no DSA
8.00548	0	no DSA
8.01644	0	no DSA
8.01918	0	no DSA
8.03562	0	no DSA
8.03836	0	no DSA
8.0411	0	no DSA
8.05205	0	no DSA
8.06575	0	DSA MICA or HLA
8.07945	0	no DSA
8.13973	0	no DSA
8.14795	0	no DSA
8.21096	0	no DSA
8.49589	0	no DSA
8.96164	0	no DSA
8.97808	0	no DSA
9.0137	0	no DSA
9.02192	0	no DSA
9.02466	0	DSA MICA or HLA
9.02466	0	no DSA
9.03836	0	no DSA

## Sheet: Fig3B
time	event	DSA.HLA.MICA3 groups
0.00273973	0	two DSA
0.00273973	0	DSA MICA or HLA
0.00273973	0	DSA MICA or HLA
0.00273973	0	no DSA
0.00273973	0	no DSA
0.00273973	0	no DSA
0.00273973	0	no DSA
0.00273973	0	no DSA
0.00273973	0	no DSA
0.0273973	1	DSA MICA or HLA
0.0520548	1	two DSA
0.0547945	1	two DSA
0.0684932	1	two DSA
0.0821918	1	DSA MICA or HLA
0.153425	0	DSA MICA or HLA
0.156164	1	no DSA
0.263014	0	no DSA
0.347945	1	no DSA
0.575342	1	DSA MICA or HLA
0.580822	1	two DSA
1.00274	0	no DSA
1.00274	1	DSA MICA or HLA
1.13151	0	no DSA
1.13973	0	no DSA
1.18082	0	no DSA
1.20548	0	no DSA
1.3863	1	no DSA
1.57534	0	DSA MICA or HLA
1.59726	1	two DSA
1.61918	0	DSA MICA or HLA
1.74795	0	no DSA
1.79452	0	DSA MICA or HLA
1.81096	0	no DSA
1.87123	0	no DSA
1.88767	0	DSA MICA or HLA
1.91507	0	no DSA
1.93699	0	no DSA
1.93973	0	no DSA
1.94795	0	no DSA
1.9589	0	no DSA
1.9726	0	no DSA
2.0411	0	no DSA
2.10685	0	DSA MICA or HLA
2.17808	1	two DSA
2.30685	1	DSA MICA or HLA
2.4411	0	no DSA
2.53699	1	two DSA
2.64658	0	no DSA
2.68767	0	no DSA
2.86027	0	no DSA
2.92329	0	no DSA
2.92877	0	no DSA
2.94795	0	no DSA
2.95616	0	two DSA
2.9589	0	DSA MICA or HLA
2.98356	0	no DSA
2.99452	0	no DSA
3.02192	0	no DSA
3.03014	0	no DSA
3.06301	0	DSA MICA or HLA
3.08493	0	DSA MICA or HLA
3.14247	0	DSA MICA or HLA
3.14247	0	no DSA
3.15342	0	no DSA
3.29315	0	no DSA
3.30685	0	no DSA
3.3863	0	no DSA
3.45753	0	no DSA
3.47671	0	no DSA
3.64932	0	no DSA
3.86301	0	DSA MICA or HLA
3.95616	0	no DSA
3.97808	0	no DSA
3.9863	0	no DSA
3.99452	0	DSA MICA or HLA
3.99452	0	no DSA
4.04384	0	no DSA
4.05205	0	no DSA
4.06027	0	no DSA
4.14795	0	no DSA
4.19452	0	DSA MICA or HLA
4.20548	0	two DSA
4.23562	0	no DSA
4.26849	0	DSA MICA or HLA
4.26849	0	no DSA
4.27123	0	no DSA
4.43562	0	no DSA
4.54795	0	DSA MICA or HLA
4.80274	0	no DSA
4.85205	1	DSA MICA or HLA
4.87123	0	DSA MICA or HLA
4.89041	0	DSA MICA or HLA
4.93699	0	no DSA
4.94247	0	no DSA
4.98082	0	no DSA
5.00548	0	two DSA
5.01096	0	no DSA
5.0274	0	DSA MICA or HLA
5.0274	0	no DSA
5.03288	0	no DSA
5.04658	0	no DSA
5.07123	0	no DSA
5.07397	0	DSA MICA or HLA
5.08219	0	no DSA
5.09041	0	DSA MICA or HLA
5.12603	0	no DSA
5.1589	1	no DSA
5.16712	0	no DSA
5.27123	0	no DSA
5.28767	0	no DSA
5.31233	0	DSA MICA or HLA
5.38356	0	two DSA
5.4137	1	no DSA
5.51233	0	no DSA
5.63288	0	no DSA
5.77808	0	no DSA
5.80822	0	DSA MICA or HLA
5.81096	0	no DSA
5.85753	0	no DSA
5.90137	0	no DSA
5.90137	0	no DSA
5.91507	0	DSA MICA or HLA
5.94521	0	no DSA
5.95342	0	no DSA
5.95342	0	no DSA
5.95616	0	no DSA
5.96164	0	DSA MICA or HLA
5.96438	0	no DSA
5.98082	0	no DSA
5.98356	0	no DSA
5.98356	0	no DSA
5.98904	0	DSA MICA or HLA
5.99178	0	no DSA
6.00822	0	no DSA
6.0137	0	no DSA
6.01644	0	no DSA
6.01918	0	no DSA
6.02192	0	no DSA
6.0274	0	no DSA
6.03014	0	DSA MICA or HLA
6.03014	0	no DSA
6.03288	0	no DSA
6.03836	0	no DSA
6.04658	0	no DSA
6.05205	0	DSA MICA or HLA
6.05753	0	DSA MICA or HLA
6.09041	0	no DSA
6.09589	0	no DSA
6.10137	0	no DSA
6.12329	0	no DSA
6.29589	0	no DSA
6.41918	0	no DSA
6.44658	0	no DSA
6.56712	0	no DSA
6.66575	0	no DSA
6.69315	0	no DSA
6.72877	0	no DSA
6.73151	0	no DSA
6.81644	0	DSA MICA or HLA
6.82466	0	no DSA
6.84658	0	no DSA
6.87671	0	no DSA
6.92055	0	no DSA
6.96438	0	DSA MICA or HLA
6.97808	0	no DSA
6.97808	0	no DSA
6.98356	0	DSA MICA or HLA
6.9863	0	DSA MICA or HLA
6.9863	0	no DSA
6.99178	0	no DSA
7.00274	0	no DSA
7.00822	0	no DSA
7.01644	0	DSA MICA or HLA
7.02192	0	no DSA
7.02466	0	no DSA
7.03562	0	DSA MICA or HLA
7.03562	0	no DSA
7.04932	0	no DSA
7.04932	0	DSA MICA or HLA
7.05479	0	no DSA
7.05753	0	no DSA
7.06575	0	no DSA
7.06575	0	no DSA
7.07671	0	DSA MICA or HLA
7.08219	0	no DSA
7.08219	0	no DSA
7.08219	0	no DSA
7.09315	0	no DSA
7.11781	0	no DSA
7.13425	0	no DSA
7.14247	0	no DSA
7.14247	0	no DSA
7.15068	0	no DSA
7.15342	0	no DSA
7.1726	0	no DSA
7.35068	0	DSA MICA or HLA
7.42192	0	no DSA
7.63288	0	no DSA
7.85479	0	no DSA
7.86575	0	DSA MICA or HLA
7.93425	0	no DSA
7.95342	0	DSA MICA or HLA
7.96164	0	DSA MICA or HLA
7.9726	0	no DSA
7.98082	0	no DSA
7.99178	0	no DSA
8	0	no DSA
8	0	no DSA
8.00548	0	no DSA
8.01918	0	no DSA
8.03836	0	DSA MICA or HLA
8.0411	0	no DSA
8.05205	0	no DSA
8.06575	0	no DSA
8.07945	0	no DSA
8.13973	0	no DSA
8.14795	0	DSA MICA or HLA
8.21096	0	no DSA
8.49589	0	no DSA
8.96164	0	no DSA
8.97808	0	no DSA
9.0137	0	DSA MICA or HLA
9.02192	0	DSA MICA or HLA
9.02466	0	no DSA
9.03836	0	no DSA
