# Supplementary material for: The MHC class I MICA gene is a histocompatibility antigen in kidney transplantation
Source: Nat Med. 2022 Mar 14;28(5):989–98. doi: 10.1038/s41591-022-01725-2 (PMC9117142; doi:10.1038/s41591-022-01725-2)
Supplement: Supplementary file 6 — Statistical source data for graft survival curves. [file 41591_2022_1725_MOESM6_ESM.xlsx]

## Sheet: Ext_Fig1
time	event	MM.MICA.Yes(1).no(0)
2.35342	1	1
3.02192	0	0
3.18904	0	0
3.72603	0	0
3.84658	0	1
3.99452	1	1
4.78356	0	0
4.78356	0	0
4.8	0	0
5.08767	0	0
5.73151	0	1
5.81918	0	0
5.91781	0	1
6.0274	0	0
6.21644	0	0
6.30411	0	0
6.32603	0	0
6.48219	0	0
6.91507	0	0
7.6	0	0
7.67123	0	0
7.70411	0	0
7.71507	0	0
7.79452	0	1
8.11507	0	1
8.15068	0	0
8.65753	0	0
9.53699	0	0
9.85205	0	0
10.189	0	0
10.5096	0	1
11.3151	0	0
11.5973	0	1
11.9781	0	0
