# Supplementary material for: The MHC class I MICA gene is a histocompatibility antigen in kidney transplantation
Source: Nat Med. 2022 Mar 14;28(5):989–98. doi: 10.1038/s41591-022-01725-2 (PMC9117142; doi:10.1038/s41591-022-01725-2)
Supplement: Supplementary file 7 — Statistical source data for graft survival curves. [file 41591_2022_1725_MOESM7_ESM.xlsx]

## Sheet: Ext_Fig2A
time	event	anti-MICA DSA.yes(1).no(0)
0.0833333	1	0
0.0833333	1	0
0.0833333	1	0
0.0833333	1	1
0.0833333	1	1
0.0833333	1	1
0.0833333	0	1
0.0833333	1	1
0.166667	1	0
0.166667	1	1
0.166667	0	1
0.25	1	1
0.25	1	1
0.25	1	1
0.333333	1	0
0.333333	1	0
0.333333	1	1
0.416667	1	1
0.5	1	1
0.5	1	1
0.666667	1	0
0.75	1	1
0.75	1	1
0.75	0	1
0.833333	1	0
0.916667	1	1
1	0	1
1.25	1	1
1.41667	1	0
1.41667	1	1
1.5	1	0
1.5	0	1
1.5	1	1
1.58333	1	0
1.75	1	1
1.75	0	1
2.25	1	0
2.25	1	1
2.33333	0	1
2.41667	1	1
2.5	0	1
2.5	0	1
2.58333	1	1
2.66667	1	0
2.66667	0	0
2.66667	0	1
2.75	0	1
2.75	1	1
2.83333	1	0
2.83333	1	1
2.91667	0	1
2.91667	0	1
2.91667	1	1
3	1	1
3	0	1
3.08333	1	0
3.08333	0	1
3.08333	0	1
3.16667	1	1
3.16667	1	1
3.25	1	1
3.25	0	1
3.41667	0	0
3.41667	1	1
3.5	1	1
3.5	1	1
3.58333	0	1
3.66667	0	0
3.75	1	0
3.75	0	1
3.83333	1	1
3.91667	1	0
3.91667	0	0
3.91667	1	1
3.91667	0	1
4	0	1
4.08333	0	0
4.08333	0	0
4.08333	0	0
4.25	0	1
4.25	0	1
4.25	1	1
4.33333	1	1
4.41667	1	1
4.5	0	0
4.5	0	1
4.5	0	1
4.5	0	1
4.5	0	1
4.58333	0	1
4.58333	0	1
4.66667	0	0
4.75	1	0
4.75	0	1
4.75	0	1
4.75	0	1
4.83333	1	0
4.83333	0	0
4.83333	0	1
4.83333	0	1
4.83333	0	1
4.83333	0	1
4.83333	0	1
4.91667	0	1
5	0	0
5	0	0
5	0	1
5	1	1
5	0	1
5.08333	0	0
5.16667	0	0
5.16667	0	1
5.16667	0	1
5.16667	0	1
5.16667	0	1
5.16667	0	1
5.25	0	1
5.25	0	1
5.25	0	1
5.25	0	1
5.33333	1	0
5.33333	0	1
5.33333	0	1
5.33333	0	1
5.41667	1	0
5.41667	0	1
5.41667	0	1
5.5	0	1
5.5	0	1
5.58333	0	1
5.66667	0	1
5.75	0	1
5.75	1	1
5.83333	0	0
5.83333	0	1
5.83333	0	1
6	0	1
6	0	1
6.08333	1	0
6.08333	0	0
6.16667	1	0
6.16667	0	1
6.16667	0	1
6.16667	0	1
6.16667	0	1
6.25	0	0
6.25	0	1
6.25	0	1
6.33333	0	1
6.41667	0	1
6.41667	0	1
6.5	0	1
6.66667	1	1
6.75	0	1
7	0	0
7.08333	0	0
7.08333	0	0
7.33333	0	1
7.5	0	1
7.58333	0	1
7.58333	0	1
7.66667	0	1
7.75	0	1
7.83333	0	0
7.83333	0	1
7.91667	0	1
8.33333	0	1
15.5	0	1

## Sheet: Ext_Fig2B
time	event	DSA group
0.0833333	1	2
0.0833333	1	1
0.0833333	1	1
0.0833333	1	1
0.0833333	1	1
0.0833333	1	0
0.0833333	0	0
0.0833333	1	0
0.166667	1	2
0.166667	1	1
0.166667	0	0
0.25	1	1
0.25	1	0
0.25	1	0
0.333333	1	2
0.333333	1	2
0.333333	1	0
0.416667	1	1
0.5	1	0
0.5	1	0
0.666667	1	2
0.75	1	1
0.75	1	0
0.75	0	0
0.833333	1	2
0.916667	1	1
1	0	1
1.25	1	1
1.41667	1	1
1.41667	1	0
1.5	1	1
1.5	0	0
1.5	1	0
1.58333	1	2
1.75	1	1
1.75	0	1
2.25	1	1
2.25	1	0
2.33333	0	0
2.41667	1	1
2.5	0	0
2.5	0	0
2.58333	1	1
2.66667	1	2
2.66667	0	1
2.66667	0	1
2.75	0	1
2.75	1	0
2.83333	1	1
2.83333	1	1
2.91667	0	1
2.91667	0	0
2.91667	1	0
3	1	1
3	0	1
3.08333	1	2
3.08333	0	1
3.08333	0	0
3.16667	1	1
3.16667	1	0
3.25	1	1
3.25	0	0
3.41667	0	1
3.41667	1	0
3.5	1	1
3.5	1	0
3.58333	0	1
3.66667	0	1
3.75	1	2
3.75	0	0
3.83333	1	1
3.91667	1	2
3.91667	0	2
3.91667	1	1
3.91667	0	0
4	0	0
4.08333	0	2
4.08333	0	2
4.08333	0	1
4.25	0	1
4.25	0	1
4.25	1	1
4.33333	1	1
4.41667	1	1
4.5	0	2
4.5	0	1
4.5	0	0
4.5	0	0
4.5	0	0
4.58333	0	1
4.58333	0	1
4.66667	0	1
4.75	1	2
4.75	0	0
4.75	0	0
4.75	0	0
4.83333	1	2
4.83333	0	1
4.83333	0	1
4.83333	0	1
4.83333	0	0
4.83333	0	0
4.83333	0	0
4.91667	0	0
5	0	1
5	1	1
5	0	1
5	0	1
5	0	0
5.08333	0	1
5.16667	0	1
5.16667	0	1
5.16667	0	1
5.16667	0	0
5.16667	0	0
5.16667	0	0
5.25	0	1
5.25	0	1
5.25	0	0
5.25	0	0
5.33333	1	2
5.33333	0	1
5.33333	0	0
5.33333	0	0
5.41667	1	1
5.41667	0	0
5.41667	0	0
5.5	0	0
5.5	0	0
5.58333	0	0
5.66667	0	1
5.75	0	1
5.75	1	1
5.83333	0	1
5.83333	0	1
5.83333	0	0
6	0	1
6	0	1
6.08333	1	2
6.08333	0	2
6.16667	1	1
6.16667	0	0
6.16667	0	0
6.16667	0	0
6.16667	0	0
6.25	0	1
6.25	0	0
6.25	0	0
6.33333	0	1
6.41667	0	1
6.41667	0	0
6.5	0	0
6.66667	1	1
6.75	0	1
7	0	2
7.08333	0	2
7.08333	0	2
7.33333	0	0
7.5	0	1
7.58333	0	1
7.58333	0	0
7.66667	0	0
7.75	0	0
7.83333	0	2
7.83333	0	0
7.91667	0	1
8.33333	0	1
15.5	0	0
